# Supplementary material for: 3-(2,4-Di­chloro­phen­oxy)-1-(4-meth­oxy­benz­yl)-4-(4-nitro­phen­yl)azetidin-2-one
Source: Acta Crystallogr Sect E Struct Rep Online. 2014 Jul 2;70(Pt 8):o835–6. doi: 10.1107/S1600536814015013 (PMC4158542; doi:10.1107/S1600536814015013)
Supplement: Supplementary file 1 [file e-70-0o835-sup1.cif]

##############################################################################
#                                                                            #
# This CIF contains the data in a paper accepted for publication in          #
# Acta Crystallographica Section E. It conforms to the requirements of       #
# Notes for Authors for Acta Crystallographica Section E, and has been       #
# peer reviewed under the auspices of the IUCr Commission on Journals.       #
#                                                                            #
# Full details of the Crystallographic Information File format               #
# are given in the paper "The Crystallographic Information File (CIF):       #
# a New Standard Archive File for Crystallography" by S. R. Hall, F. H.      #
# Allen and I. D. Brown [Acta Cryst. (1991), A47, 655-685].                  #
#                                                                            #
# The current version of the core CIF dictionary is obtainable from          #
# ftp://ftp.iucr.org/pub/cif_core.dic.                                       #
#                                                                            #
# Software is freely available for graphical display of the structure(s)     #
# in this CIF. For information consult the CIF software page                 #
# http://www.iucr.org/resources/cif/software.                                #
#                                                                            #
# This file may be used for bona fide research purposes within the           #
# scientific community so long as proper attribution is given to the journal # 
# article from which it was obtained.                                        #
#                                                                            #
##############################################################################
data_global
_audit_creation_method     'PLATON <TABLE ACC> option'
_journal_date_recd_electronic     2014-06-24
_journal_date_accepted     2014-06-25
_journal_name_full     'Acta Crystallographica, Section E'
_journal_year     2014
_journal_volume     70
_journal_issue      8
_journal_page_first     o835
_journal_page_last     o836
_journal_paper_category     QO
_journal_paper_doi     10.1107/S1600536814015013
_journal_coeditor_code     SU2747
_publ_contact_author_name
; Dr. Mehmet Akkurt
;
_publ_contact_author_address
; Department of Physics
  Faculty of Sciences
  Erciyes University
  38039 Kayseri
  Turkey
;
_publ_contact_author_email     akkurt@erciyes.edu.tr
_publ_contact_author_fax     '+90-352-4374933'
_publ_contact_author_phone     '+90-352-2076666 ext. 33106'
_publ_section_title
;
3-(2,4-Dichlorophenoxy)-1-(4-methoxybenzyl)-4-(4-nitrophenyl)azetidin-2-one
;
loop_
    _publ_author_name
    _publ_author_footnote
    _publ_author_address
    'Zeliha Atio\(glu' .
;
\.Ilke Education and Health Foundation,
Cappadocia Vocational College,
The Medical Imaging Techniques Program,
50420 Mustafapa\,sa,
\"Urg\"up,
Nev\,sehir,
Turkey
;
    'Mehmet Akkurt' .
; Department of Physics,
  Faculty of Sciences,
  Erciyes University,
  38039 Kayseri,
  Turkey
;
    'Aliasghar Jarrahpour' .
;
Department of Chemistry,
College of Sciences,
Shiraz University,
71454 Shiraz,
Iran
;
    'Roghayeh Heiran' .
;
Department of Chemistry,
College of Sciences,
Shiraz University,
71454 Shiraz,
Iran
;
    'Nam\?ik \"Ozdemir' .
;
   Department of Physics,
   Faculty of Arts and Sciences,
   Ondokuz May\?is University,
   55139 Samsun,
   Turkey
;
data_I
_database_code_depnum_ccdc_archive 'CCDC 1010327'
_chemical_name_systematic
;
3-(2,4-Dichlorophenoxy)-1-(4-methoxybenzyl)-4-(4-nitrophenyl)azetidin-2-one
;
_chemical_name_common     ?
_chemical_formula_moiety     'C23 H18 Cl2 N2 O5'
_chemical_formula_sum     'C23 H18 Cl2 N2 O5'
_chemical_formula_structural     ?
_chemical_formula_iupac     'C23 H18 Cl2 N2 O5'
_chemical_formula_weight     473.29
_chemical_melting_point     ?
_symmetry_cell_setting     monoclinic
_symmetry_space_group_name_H-M     'P 21/n'
_symmetry_space_group_name_Hall     '-P 2yn'
loop_
    _symmetry_equiv_pos_site_id
    _symmetry_equiv_pos_as_xyz
    1 x,y,z
    2 1/2-x,1/2+y,1/2-z
    3 -x,-y,-z
    4 1/2+x,1/2-y,1/2+z
_cell_length_a     5.0716(5)
_cell_length_b     20.9390(12)
_cell_length_c     20.1516(18)
_cell_angle_alpha     90
_cell_angle_beta     96.457(7)
_cell_angle_gamma     90
_cell_volume     2126.4(3)
_cell_formula_units_Z     4
_cell_measurement_reflns_used     10788
_cell_measurement_theta_min     1.41
_cell_measurement_theta_max     28.37
_cell_measurement_temperature     296(2)
_cell_special_details     ?
_exptl_crystal_description     'prism'
_exptl_crystal_colour     'pale yellow'
_exptl_crystal_size_max     0.590
_exptl_crystal_size_mid     0.280
_exptl_crystal_size_min     0.060
_exptl_crystal_size_rad     ?
_exptl_crystal_density_diffrn     1.478
_exptl_crystal_density_meas     ?
_exptl_crystal_density_method     'Not Measured'
_exptl_crystal_F_000     976
loop_
    _exptl_crystal_face_index_h
    _exptl_crystal_face_index_k
    _exptl_crystal_face_index_l
    _exptl_crystal_face_perp_dist
    0 1 4 0.1010
    0 -1 -4 0.0990
    -5 -5 4 0.3640
    4 3 -6 0.2270
    0 1 0 0.0460
    0 -1 0 0.0240
    -1 -2 -8 0.1310
    2 3 6 0.2200
    4 -6 -3 0.2000
    0 1 1 0.0830
    0 5 -3 0.0790
    1 7 -2 0.1360
    2 -3 8 0.2040
    0 -3 4 0.0920
_exptl_absorpt_coefficient_mu     0.345
_exptl_absorpt_correction_type     integration
_exptl_absorpt_process_details     '(XRED-32; Stoe & Cie, 2002)'
_exptl_absorpt_correction_T_min     0.9006
_exptl_absorpt_correction_T_max     0.9721
_exptl_special_details
;
Spectroscopic data for the title compound:
IR (KBr, cm^-1^): 1758 (CO \b-lactam), 1352, 1520 (NO~2~). ^1^H-NMR (CDCl~3~)
\d (p.p.m.): 3.78 (OMe, s, 3H), 3.94 (CH~2~, d, J =14.6 Hz, 1H), 4.78 (CH~2~,
d, J = 14.6 Hz, 1H), 4.85 (H-4, d, J = 4.8 Hz, 1H), 5.38 (H-3, d, J = 4.8 Hz,
1H), 6.80 (ArH, d, J = 8.7 Hz, 2H), 7.00 (ArH, d, J = 8.8 Hz, 1H), 7.03 (ArH,
d, J = 8.7 Hz, 2H), 7.08 (ArH, d, J = 8.8 Hz, 1H), 7.19 (ArH, s, 1H), 7.45
(ArH, d, J = 8.8 Hz, 2H), 8.17 (ArH, d, J = 8.8 Hz, 2H). ^13^C-NMR (CDCl~3~)
\d (p.p.m.): 44.4 (CH~2~), 55.3 (OMe) 59.8 (C-4), 82.5 (C-3), 114.3, 116.2,
123.4, 123.8, 125.8, 127.5, 127.7, 129.4, 130.0, 130.1, 140.3, 148.1, 151.1,
159.5 (aromatic carbon), 164.36 (CO \b-lactam). MS m/<i>z</i> = 472
[<i>M</i>^+^].
;
_diffrn_ambient_temperature     296(2)
_diffrn_radiation_type     'Mo K\a'
_diffrn_radiation_wavelength     0.71073
_diffrn_radiation_monochromator     'plane graphite'
_diffrn_measurement_device_type     'Stoe IPDS 2'
_diffrn_measurement_device     '2-circle goniometer'
_diffrn_measurement_method     '\w scans'
_diffrn_detector_area_resol_mean     6.67
_diffrn_reflns_number     15060
_diffrn_reflns_av_R_equivalents     0.0623
_diffrn_reflns_av_sigmaI/netI     0.0766
_diffrn_reflns_theta_min     1.41
_diffrn_reflns_theta_max     25.99
_diffrn_reflns_theta_full     25.24
_diffrn_measured_fraction_theta_max     1.000
_diffrn_measured_fraction_theta_full     1.000
_diffrn_reflns_limit_h_min     -6
_diffrn_reflns_limit_h_max     6
_diffrn_reflns_limit_k_min     -25
_diffrn_reflns_limit_k_max     25
_diffrn_reflns_limit_l_min     -24
_diffrn_reflns_limit_l_max     24
_diffrn_reflns_reduction_process
;
;
_refine_special_details
;
Refinement on <i>F</i>^2^ for ALL reflections except those flagged by the user
for potential systematic errors. Weighted <i>R</i>-factors <i>wR</i> and all
goodnesses of fit <i>S</i> are based on <i>F</i>^2^, conventional
<i>R</i>-factors <i>R</i> are based on <i>F</i>, with <i>F</i> set to zero for
negative <i>F</i>^2^. The observed criterion of <i>F</i>^2^ > \s(<i>F</i>^2^)
is used only for calculating -<i>R</i>-factor-obs <i>etc</i>. and is not
relevant to the choice of reflections for refinement. <i>R</i>-factors based
on <i>F</i>^2^ are statistically about twice as large as those based on
<i>F</i>, and <i>R</i>-factors based on ALL data will be even larger.
;
_reflns_number_total     4179
_reflns_number_gt     2123
_reflns_threshold_expression     I>2\s(I)
_refine_ls_structure_factor_coef     Fsqd
_refine_ls_matrix_type     full
_refine_ls_R_factor_all     0.1166
_refine_ls_R_factor_gt     0.0416
_refine_ls_wR_factor_gt     0.0502
_refine_ls_wR_factor_ref     0.0610
_refine_ls_goodness_of_fit_ref     0.847
_refine_ls_restrained_S_all     0.847
_refine_ls_number_reflns     4179
_refine_ls_number_parameters     289
_refine_ls_number_restraints     0
_refine_ls_number_constraints     ?
_refine_ls_hydrogen_treatment     constr
_refine_ls_weighting_scheme     calc
_refine_ls_weighting_details
                      'w=1/[\s^2^(Fo^2^)+(0.0162P)^2^] where P=(Fo^2^+2Fc^2^)/3'
_atom_sites_solution_hydrogens     geom
_atom_sites_solution_primary     ?
_atom_sites_solution_secondary     ?
_refine_ls_shift/su_max     0.000
_refine_ls_shift/su_mean     0.000
_refine_diff_density_max     0.164
_refine_diff_density_min     -0.187
_refine_ls_extinction_method     'none'
_refine_ls_abs_structure_details     ?
_refine_ls_abs_structure_Flack     .
loop_
    _atom_type_symbol
    _atom_type_description
    _atom_type_scat_dispersion_real
    _atom_type_scat_dispersion_imag
    _atom_type_scat_source
    C C 0.0033 0.0016 ' International Tables Vol C Tables 4.2.6.8 and 6.1.1.4'
    H H 0.0000 0.0000 ' International Tables Vol C Tables 4.2.6.8 and 6.1.1.4'
    Cl Cl 0.1484 0.1585 ' International Tables Vol C Tables 4.2.6.8 and 6.1.1.4'
    N N 0.0061 0.0033 ' International Tables Vol C Tables 4.2.6.8 and 6.1.1.4'
    O O 0.0106 0.0060 ' International Tables Vol C Tables 4.2.6.8 and 6.1.1.4'
_computing_data_collection     'X-AREA (Stoe & Cie, 2002)'
_computing_cell_refinement     'X-AREA (Stoe & Cie, 2002)'
_computing_data_reduction     'X-RED32 (Stoe & Cie, 2002)'
_computing_structure_solution     'SHELXS2013 (Sheldrick, 2008)'
_computing_structure_refinement     'SHELXL2013 (Sheldrick, 2008)'
_computing_molecular_graphics     'ORTEP-3 for Windows (Farrugia, 2012)'
_computing_publication_material     'WinGX (Farrugia, 2012)'
loop_
    _atom_site_type_symbol
    _atom_site_label
    _atom_site_fract_x
    _atom_site_fract_y
    _atom_site_fract_z
    _atom_site_U_iso_or_equiv
    _atom_site_thermal_displace_type
    _atom_site_calc_flag
    _atom_site_refinement_flags
    _atom_site_occupancy
    _atom_site_disorder_assembly
    _atom_site_disorder_group
    Cl Cl1 0.91503(14) 0.22124(4) 0.29769(3) 0.0722(3) Uani d . 1.000 . .
    Cl Cl2 0.23669(16) 0.35928(3) 0.13099(3) 0.0705(3) Uani d . 1.000 . .
    O O1 0.2489(4) 0.10566(8) 0.01887(8) 0.0716(7) Uani d . 1.000 . .
    O O2 0.0396(3) 0.23885(7) 0.08223(8) 0.0598(6) Uani d . 1.000 . .
    O O3 -0.2578(5) 0.50783(10) -0.05297(12) 0.1058(10) Uani d . 1.000 . .
    O O4 0.0490(5) 0.48354(10) -0.11293(12) 0.1037(10) Uani d . 1.000 . .
    O O5 -0.9069(4) -0.04073(8) -0.20251(9) 0.0712(7) Uani d . 1.000 . .
    N N1 -0.0881(4) 0.15859(8) -0.04739(9) 0.0501(7) Uani d . 1.000 . .
    N N2 -0.1189(6) 0.46924(12) -0.07734(13) 0.0730(11) Uani d . 1.000 . .
    C C1 0.0631(5) 0.14198(12) 0.00884(11) 0.0488(9) Uani d . 1.000 . .
    C C2 -0.0932(5) 0.18554(11) 0.05155(11) 0.0499(9) Uani d . 1.000 . .
    C C3 -0.2519(5) 0.20533(11) -0.01636(11) 0.0493(8) Uani d . 1.000 . .
    C C4 0.2330(5) 0.23048(11) 0.13478(11) 0.0484(9) Uani d . 1.000 . .
    C C5 0.3203(5) 0.17250(12) 0.16032(11) 0.0560(9) Uani d . 1.000 . .
    C C6 0.5282(5) 0.16962(12) 0.21112(11) 0.0559(10) Uani d . 1.000 . .
    C C7 0.6458(5) 0.22470(13) 0.23584(11) 0.0518(9) Uani d . 1.000 . .
    C C8 0.5564(5) 0.28303(12) 0.21190(11) 0.0561(9) Uani d . 1.000 . .
    C C9 0.3495(5) 0.28593(11) 0.16161(10) 0.0493(9) Uani d . 1.000 . .
    C C10 -0.2222(4) 0.27389(11) -0.03557(10) 0.0438(8) Uani d . 1.000 . .
    C C11 -0.3762(5) 0.31962(12) -0.00929(12) 0.0576(10) Uani d . 1.000 . .
    C C12 -0.3445(6) 0.38355(13) -0.02211(13) 0.0638(11) Uani d . 1.000 . .
    C C13 -0.1588(6) 0.40110(12) -0.06275(12) 0.0536(10) Uani d . 1.000 . .
    C C14 -0.0052(5) 0.35691(13) -0.09064(12) 0.0588(10) Uani d . 1.000 . .
    C C15 -0.0372(5) 0.29338(12) -0.07617(11) 0.0547(9) Uani d . 1.000 . .
    C C16 -0.0924(5) 0.13434(12) -0.11484(10) 0.0558(9) Uani d . 1.000 . .
    C C17 -0.3177(5) 0.08960(11) -0.13711(11) 0.0465(9) Uani d . 1.000 . .
    C C18 -0.4539(5) 0.09594(11) -0.19956(11) 0.0526(9) Uani d . 1.000 . .
    C C19 -0.6509(5) 0.05349(12) -0.22383(11) 0.0540(9) Uani d . 1.000 . .
    C C20 -0.7172(5) 0.00404(12) -0.18411(13) 0.0529(9) Uani d . 1.000 . .
    C C21 -0.5827(6) -0.00258(12) -0.12111(13) 0.0647(10) Uani d . 1.000 . .
    C C22 -0.3856(5) 0.03948(12) -0.09822(12) 0.0614(10) Uani d . 1.000 . .
    C C23 -1.0492(6) -0.03553(13) -0.26693(14) 0.0812(12) Uani d . 1.000 . .
    H H2 -0.20000 0.16210 0.08110 0.0600 Uiso c RU 1.000 . .
    H H3 -0.43840 0.19230 -0.01930 0.0590 Uiso c RU 1.000 . .
    H H5 0.23980 0.13510 0.14350 0.0670 Uiso c RU 1.000 . .
    H H6 0.58760 0.13030 0.22830 0.0670 Uiso c RU 1.000 . .
    H H8 0.63500 0.32040 0.22950 0.0670 Uiso c RU 1.000 . .
    H H11 -0.50410 0.30700 0.01770 0.0690 Uiso c RU 1.000 . .
    H H12 -0.44720 0.41410 -0.00350 0.0770 Uiso c RU 1.000 . .
    H H14 0.11830 0.36960 -0.11880 0.0710 Uiso c RU 1.000 . .
    H H15 0.06820 0.26310 -0.09420 0.0660 Uiso c RU 1.000 . .
    H H16A 0.07350 0.11230 -0.11850 0.0670 Uiso c RU 1.000 . .
    H H16B -0.10090 0.17030 -0.14530 0.0670 Uiso c RU 1.000 . .
    H H18 -0.41260 0.12980 -0.22640 0.0630 Uiso c RU 1.000 . .
    H H19 -0.73760 0.05840 -0.26670 0.0650 Uiso c RU 1.000 . .
    H H21 -0.62600 -0.03590 -0.09380 0.0780 Uiso c RU 1.000 . .
    H H22 -0.29650 0.03400 -0.05570 0.0740 Uiso c RU 1.000 . .
    H H23A -1.17560 -0.06970 -0.27350 0.1210 Uiso c RU 1.000 . .
    H H23B -1.14060 0.00470 -0.27080 0.1210 Uiso c RU 1.000 . .
    H H23C -0.92780 -0.03800 -0.30010 0.1210 Uiso c RU 1.000 . .
loop_
    _atom_site_aniso_label
    _atom_site_aniso_U_11
    _atom_site_aniso_U_22
    _atom_site_aniso_U_33
    _atom_site_aniso_U_12
    _atom_site_aniso_U_13
    _atom_site_aniso_U_23
    Cl1 0.0632(5) 0.0887(5) 0.0622(4) -0.0012(4) -0.0041(3) 0.0047(4)
    Cl2 0.1082(6) 0.0417(4) 0.0589(4) 0.0053(4) -0.0028(4) -0.0010(3)
    O1 0.0839(15) 0.0666(12) 0.0620(11) 0.0211(12) -0.0019(10) -0.0016(10)
    O2 0.0835(13) 0.0417(10) 0.0498(10) -0.0014(9) -0.0113(9) -0.0032(8)
    O3 0.136(2) 0.0596(14) 0.1232(19) 0.0290(15) 0.0202(16) 0.0043(13)
    O4 0.138(2) 0.0701(15) 0.1078(18) -0.0071(14) 0.0353(16) 0.0130(13)
    O5 0.0738(13) 0.0555(11) 0.0812(13) -0.0087(11) -0.0044(10) -0.0089(10)
    N1 0.0607(14) 0.0447(12) 0.0437(12) 0.0053(11) 0.0008(11) -0.0081(9)
    N2 0.090(2) 0.0609(19) 0.0651(17) 0.0106(17) -0.0044(14) 0.0040(14)
    C1 0.0589(19) 0.0406(14) 0.0465(15) -0.0059(14) 0.0046(14) 0.0002(13)
    C2 0.0589(17) 0.0437(15) 0.0474(14) -0.0096(13) 0.0075(13) -0.0017(12)
    C3 0.0402(15) 0.0532(15) 0.0548(14) -0.0045(13) 0.0068(12) -0.0074(13)
    C4 0.0645(17) 0.0472(15) 0.0338(12) 0.0010(14) 0.0067(12) -0.0024(12)
    C5 0.0755(19) 0.0424(15) 0.0492(15) -0.0051(15) 0.0025(14) -0.0012(12)
    C6 0.072(2) 0.0489(16) 0.0470(15) 0.0060(15) 0.0072(14) 0.0036(12)
    C7 0.0547(17) 0.0572(17) 0.0439(14) -0.0010(15) 0.0075(12) -0.0019(13)
    C8 0.0727(18) 0.0465(16) 0.0496(15) -0.0083(15) 0.0087(13) -0.0078(13)
    C9 0.0691(18) 0.0409(15) 0.0381(13) -0.0018(14) 0.0071(13) -0.0026(11)
    C10 0.0395(14) 0.0495(15) 0.0419(13) 0.0010(14) 0.0020(11) -0.0058(12)
    C11 0.0569(18) 0.0614(18) 0.0568(15) 0.0101(15) 0.0164(13) -0.0009(14)
    C12 0.068(2) 0.0553(18) 0.0683(18) 0.0209(15) 0.0080(16) -0.0036(14)
    C13 0.0605(19) 0.0469(17) 0.0505(15) 0.0055(15) -0.0067(14) 0.0030(13)
    C14 0.0599(19) 0.0576(17) 0.0602(16) 0.0011(16) 0.0123(14) 0.0032(14)
    C15 0.0550(17) 0.0492(17) 0.0611(15) 0.0059(14) 0.0118(14) -0.0051(13)
    C16 0.0653(18) 0.0551(16) 0.0463(14) 0.0029(15) 0.0034(12) -0.0103(13)
    C17 0.0563(17) 0.0410(14) 0.0417(14) 0.0041(13) 0.0037(12) -0.0066(12)
    C18 0.0659(18) 0.0450(15) 0.0460(15) 0.0013(14) 0.0029(13) 0.0012(12)
    C19 0.0637(18) 0.0499(16) 0.0455(14) 0.0027(14) -0.0061(13) -0.0033(13)
    C20 0.0568(17) 0.0396(15) 0.0610(17) 0.0043(14) 0.0004(14) -0.0092(13)
    C21 0.087(2) 0.0469(15) 0.0570(17) -0.0076(16) -0.0059(15) 0.0051(13)
    C22 0.082(2) 0.0517(16) 0.0470(15) 0.0020(16) -0.0084(14) 0.0000(13)
    C23 0.070(2) 0.076(2) 0.092(2) -0.0058(17) -0.0155(17) -0.0193(17)
_geom_special_details
;
Bond distances, angles <i>etc</i>. have been calculated using the rounded
fractional coordinates. All su's are estimated from the variances of the
(full) variance-covariance matrix. The cell e.s.d.'s are taken into account in
the estimation of distances, angles and torsion angles
;
loop_
    _geom_bond_atom_site_label_1
    _geom_bond_atom_site_label_2
    _geom_bond_site_symmetry_1
    _geom_bond_site_symmetry_2
    _geom_bond_distance
    _geom_bond_publ_flag
    Cl1 C7 . . 1.744(2) no
    Cl2 C9 . . 1.729(2) no
    O1 C1 . . 1.210(3) no
    O2 C2 . . 1.410(3) no
    O2 C4 . . 1.371(3) no
    O3 N2 . . 1.212(4) no
    O4 N2 . . 1.211(4) no
    O5 C20 . . 1.364(3) no
    O5 C23 . . 1.417(3) no
    N1 C1 . . 1.341(3) no
    N1 C3 . . 1.468(3) no
    N1 C16 . . 1.449(3) no
    N2 C13 . . 1.475(4) no
    C1 C2 . . 1.534(3) no
    C2 C3 . . 1.564(3) no
    C3 C10 . . 1.499(3) no
    C4 C5 . . 1.372(3) no
    C4 C9 . . 1.385(3) no
    C5 C6 . . 1.386(3) no
    C6 C7 . . 1.367(4) no
    C7 C8 . . 1.371(4) no
    C8 C9 . . 1.376(3) no
    C10 C11 . . 1.379(3) no
    C10 C15 . . 1.374(3) no
    C11 C12 . . 1.376(4) no
    C12 C13 . . 1.366(4) no
    C13 C14 . . 1.370(4) no
    C14 C15 . . 1.375(4) no
    C16 C17 . . 1.506(3) no
    C17 C18 . . 1.372(3) no
    C17 C22 . . 1.377(3) no
    C18 C19 . . 1.385(3) no
    C19 C20 . . 1.374(4) no
    C20 C21 . . 1.379(4) no
    C21 C22 . . 1.373(4) no
    C2 H2 . . 0.9800 no
    C3 H3 . . 0.9800 no
    C5 H5 . . 0.9300 no
    C6 H6 . . 0.9300 no
    C8 H8 . . 0.9300 no
    C11 H11 . . 0.9300 no
    C12 H12 . . 0.9300 no
    C14 H14 . . 0.9300 no
    C15 H15 . . 0.9300 no
    C16 H16A . . 0.9700 no
    C16 H16B . . 0.9700 no
    C18 H18 . . 0.9300 no
    C19 H19 . . 0.9300 no
    C21 H21 . . 0.9300 no
    C22 H22 . . 0.9300 no
    C23 H23A . . 0.9600 no
    C23 H23B . . 0.9600 no
    C23 H23C . . 0.9600 no
loop_
    _geom_angle_atom_site_label_1
    _geom_angle_atom_site_label_2
    _geom_angle_atom_site_label_3
    _geom_angle_site_symmetry_1
    _geom_angle_site_symmetry_2
    _geom_angle_site_symmetry_3
    _geom_angle
    _geom_angle_publ_flag
    C2 O2 C4 . . . 120.15(17) no
    C20 O5 C23 . . . 117.9(2) no
    C1 N1 C3 . . . 96.33(18) no
    C1 N1 C16 . . . 130.5(2) no
    C3 N1 C16 . . . 133.13(19) no
    O3 N2 O4 . . . 123.7(3) no
    O3 N2 C13 . . . 117.7(3) no
    O4 N2 C13 . . . 118.6(3) no
    O1 C1 N1 . . . 131.7(2) no
    O1 C1 C2 . . . 136.2(2) no
    N1 C1 C2 . . . 92.14(19) no
    O2 C2 C1 . . . 117.7(2) no
    O2 C2 C3 . . . 110.33(18) no
    C1 C2 C3 . . . 85.08(17) no
    N1 C3 C2 . . . 86.32(17) no
    N1 C3 C10 . . . 116.77(19) no
    C2 C3 C10 . . . 115.03(19) no
    O2 C4 C5 . . . 125.1(2) no
    O2 C4 C9 . . . 115.5(2) no
    C5 C4 C9 . . . 119.3(2) no
    C4 C5 C6 . . . 120.1(2) no
    C5 C6 C7 . . . 119.8(2) no
    Cl1 C7 C6 . . . 120.0(2) no
    Cl1 C7 C8 . . . 119.3(2) no
    C6 C7 C8 . . . 120.7(2) no
    C7 C8 C9 . . . 119.5(2) no
    Cl2 C9 C4 . . . 119.74(18) no
    Cl2 C9 C8 . . . 119.78(18) no
    C4 C9 C8 . . . 120.5(2) no
    C3 C10 C11 . . . 119.2(2) no
    C3 C10 C15 . . . 122.2(2) no
    C11 C10 C15 . . . 118.5(2) no
    C10 C11 C12 . . . 121.4(2) no
    C11 C12 C13 . . . 118.5(3) no
    N2 C13 C12 . . . 119.9(2) no
    N2 C13 C14 . . . 118.3(2) no
    C12 C13 C14 . . . 121.8(2) no
    C13 C14 C15 . . . 118.7(2) no
    C10 C15 C14 . . . 121.2(2) no
    N1 C16 C17 . . . 115.36(19) no
    C16 C17 C18 . . . 120.0(2) no
    C16 C17 C22 . . . 122.3(2) no
    C18 C17 C22 . . . 117.6(2) no
    C17 C18 C19 . . . 122.1(2) no
    C18 C19 C20 . . . 119.5(2) no
    O5 C20 C19 . . . 124.8(2) no
    O5 C20 C21 . . . 116.2(2) no
    C19 C20 C21 . . . 119.0(2) no
    C20 C21 C22 . . . 120.7(2) no
    C17 C22 C21 . . . 121.2(2) no
    O2 C2 H2 . . . 114.00 no
    C1 C2 H2 . . . 113.00 no
    C3 C2 H2 . . . 114.00 no
    N1 C3 H3 . . . 112.00 no
    C2 C3 H3 . . . 112.00 no
    C10 C3 H3 . . . 112.00 no
    C4 C5 H5 . . . 120.00 no
    C6 C5 H5 . . . 120.00 no
    C5 C6 H6 . . . 120.00 no
    C7 C6 H6 . . . 120.00 no
    C7 C8 H8 . . . 120.00 no
    C9 C8 H8 . . . 120.00 no
    C10 C11 H11 . . . 119.00 no
    C12 C11 H11 . . . 119.00 no
    C11 C12 H12 . . . 121.00 no
    C13 C12 H12 . . . 121.00 no
    C13 C14 H14 . . . 121.00 no
    C15 C14 H14 . . . 121.00 no
    C10 C15 H15 . . . 119.00 no
    C14 C15 H15 . . . 119.00 no
    N1 C16 H16A . . . 108.00 no
    N1 C16 H16B . . . 108.00 no
    C17 C16 H16A . . . 108.00 no
    C17 C16 H16B . . . 108.00 no
    H16A C16 H16B . . . 107.00 no
    C17 C18 H18 . . . 119.00 no
    C19 C18 H18 . . . 119.00 no
    C18 C19 H19 . . . 120.00 no
    C20 C19 H19 . . . 120.00 no
    C20 C21 H21 . . . 120.00 no
    C22 C21 H21 . . . 120.00 no
    C17 C22 H22 . . . 119.00 no
    C21 C22 H22 . . . 119.00 no
    O5 C23 H23A . . . 109.00 no
    O5 C23 H23B . . . 109.00 no
    O5 C23 H23C . . . 109.00 no
    H23A C23 H23B . . . 110.00 no
    H23A C23 H23C . . . 110.00 no
    H23B C23 H23C . . . 109.00 no
loop_
    _geom_torsion_atom_site_label_1
    _geom_torsion_atom_site_label_2
    _geom_torsion_atom_site_label_3
    _geom_torsion_atom_site_label_4
    _geom_torsion_site_symmetry_1
    _geom_torsion_site_symmetry_2
    _geom_torsion_site_symmetry_3
    _geom_torsion_site_symmetry_4
    _geom_torsion
    _geom_torsion_publ_flag
    C2 O2 C4 C5 . . . . 2.3(3) no
    C4 O2 C2 C1 . . . . -71.2(3) no
    C4 O2 C2 C3 . . . . -166.47(19) no
    C2 O2 C4 C9 . . . . -179.5(2) no
    C23 O5 C20 C21 . . . . -180.0(2) no
    C23 O5 C20 C19 . . . . -1.0(4) no
    C16 N1 C1 C2 . . . . -173.9(2) no
    C3 N1 C1 O1 . . . . -177.6(3) no
    C1 N1 C16 C17 . . . . 103.0(3) no
    C3 N1 C16 C17 . . . . -72.5(3) no
    C16 N1 C3 C10 . . . . -70.0(3) no
    C1 N1 C3 C2 . . . . -2.85(19) no
    C16 N1 C3 C2 . . . . 173.8(2) no
    C3 N1 C1 C2 . . . . 2.90(19) no
    C1 N1 C3 C10 . . . . 113.4(2) no
    C16 N1 C1 O1 . . . . 5.7(5) no
    O4 N2 C13 C14 . . . . -0.5(4) no
    O3 N2 C13 C12 . . . . -1.0(4) no
    O4 N2 C13 C12 . . . . 179.2(3) no
    O3 N2 C13 C14 . . . . 179.2(3) no
    N1 C1 C2 C3 . . . . -2.72(18) no
    O1 C1 C2 O2 . . . . 67.4(4) no
    O1 C1 C2 C3 . . . . 177.8(3) no
    N1 C1 C2 O2 . . . . -113.1(2) no
    C1 C2 C3 N1 . . . . 2.49(16) no
    O2 C2 C3 C10 . . . . 2.4(3) no
    C1 C2 C3 C10 . . . . -115.4(2) no
    O2 C2 C3 N1 . . . . 120.25(19) no
    C2 C3 C10 C15 . . . . 94.1(3) no
    N1 C3 C10 C15 . . . . -4.9(3) no
    C2 C3 C10 C11 . . . . -82.7(3) no
    N1 C3 C10 C11 . . . . 178.3(2) no
    C5 C4 C9 Cl2 . . . . -178.70(19) no
    O2 C4 C9 C8 . . . . -176.2(2) no
    O2 C4 C5 C6 . . . . 176.2(2) no
    C5 C4 C9 C8 . . . . 2.1(4) no
    O2 C4 C9 Cl2 . . . . 3.1(3) no
    C9 C4 C5 C6 . . . . -1.9(4) no
    C4 C5 C6 C7 . . . . 0.1(4) no
    C5 C6 C7 Cl1 . . . . -177.73(19) no
    C5 C6 C7 C8 . . . . 1.4(4) no
    C6 C7 C8 C9 . . . . -1.2(4) no
    Cl1 C7 C8 C9 . . . . 177.94(18) no
    C7 C8 C9 Cl2 . . . . -179.75(19) no
    C7 C8 C9 C4 . . . . -0.5(4) no
    C3 C10 C15 C14 . . . . -177.0(2) no
    C3 C10 C11 C12 . . . . 175.9(2) no
    C11 C10 C15 C14 . . . . -0.1(3) no
    C15 C10 C11 C12 . . . . -1.1(4) no
    C10 C11 C12 C13 . . . . 1.1(4) no
    C11 C12 C13 N2 . . . . -179.8(2) no
    C11 C12 C13 C14 . . . . 0.0(4) no
    N2 C13 C14 C15 . . . . 178.7(2) no
    C12 C13 C14 C15 . . . . -1.1(4) no
    C13 C14 C15 C10 . . . . 1.2(4) no
    N1 C16 C17 C22 . . . . -47.4(3) no
    N1 C16 C17 C18 . . . . 136.2(2) no
    C16 C17 C22 C21 . . . . -176.6(2) no
    C18 C17 C22 C21 . . . . -0.1(4) no
    C16 C17 C18 C19 . . . . 175.8(2) no
    C22 C17 C18 C19 . . . . -0.8(4) no
    C17 C18 C19 C20 . . . . 1.3(4) no
    C18 C19 C20 C21 . . . . -0.9(4) no
    C18 C19 C20 O5 . . . . -179.9(2) no
    O5 C20 C21 C22 . . . . 179.1(2) no
    C19 C20 C21 C22 . . . . 0.0(4) no
    C20 C21 C22 C17 . . . . 0.5(4) no
loop_
    _geom_hbond_atom_site_label_D
    _geom_hbond_atom_site_label_H
    _geom_hbond_atom_site_label_A
    _geom_hbond_site_symmetry_A
    _geom_hbond_distance_DH
    _geom_hbond_distance_HA
    _geom_hbond_distance_DA
    _geom_hbond_angle_DHA
    _geom_hbond_publ_flag
    C3 H3 O1 1_455 0.98 2.58 3.417(3) 143 yes
    C6 H6 O5 3_555 0.93 2.57 3.328(3) 139 yes
    C12 H12 O3 3_465 0.93 2.57 3.495(4) 176 yes
    C16 H16A Cg 1_655 0.97 2.70 3.649(3) 166 yes
_iucr_refine_instructions_details
;
TITL  HB-67
CELL  0.71073   5.0716  20.9390  20.1516   90.000   96.457   90.000
ZERR     4.00   0.0005   0.0012   0.0018    0.000    0.007    0.000
LATT   1
SYMM  1/2 - X, 1/2 + Y, 1/2 - Z
SFAC  C    H    N    O    CL
UNIT  92   72   8    20   8
MERG   2
OMIT   -4.00  52.00
FMAP   2
PLAN   3
ACTA
BOND   $H
CONF
L.S.   13
WGHT    0.016200
FVAR       0.32226
C1    1    0.063125    0.141981    0.008844    11.00000    0.05889    0.04063 =
         0.04649    0.00022    0.00456   -0.00585
C2    1   -0.093211    0.185536    0.051547    11.00000    0.05891    0.04370 =
         0.04739   -0.00166    0.00748   -0.00964
AFIX  13
H2    2   -0.199979    0.162124    0.081087    11.00000   -1.20000
AFIX   0
C3    1   -0.251934    0.205334   -0.016359    11.00000    0.04018    0.05318 =
         0.05483   -0.00736    0.00678   -0.00448
AFIX  13
H3    2   -0.438415    0.192257   -0.019271    11.00000   -1.20000
AFIX   0
C4    1    0.232992    0.230477    0.134784    11.00000    0.06450    0.04723 =
         0.03377   -0.00240    0.00666    0.00100
C5    1    0.320288    0.172498    0.160317    11.00000    0.07551    0.04242 =
         0.04920   -0.00120    0.00255   -0.00507
AFIX  43
H5    2    0.239763    0.135064    0.143497    11.00000   -1.20000
AFIX   0
C6    1    0.528237    0.169619    0.211124    11.00000    0.07214    0.04889 =
         0.04700    0.00359    0.00717    0.00596
AFIX  43
H6    2    0.587553    0.130310    0.228343    11.00000   -1.20000
AFIX   0
C7    1    0.645832    0.224696    0.235837    11.00000    0.05474    0.05725 =
         0.04392   -0.00187    0.00750   -0.00101
C8    1    0.556365    0.283034    0.211898    11.00000    0.07271    0.04652 =
         0.04959   -0.00783    0.00866   -0.00832
AFIX  43
H8    2    0.635033    0.320371    0.229541    11.00000   -1.20000
AFIX   0
C9    1    0.349451    0.285929    0.161606    11.00000    0.06906    0.04093 =
         0.03808   -0.00264    0.00713   -0.00176
C10   1   -0.222159    0.273891   -0.035573    11.00000    0.03948    0.04947 =
         0.04186   -0.00581    0.00205    0.00100
C11   1   -0.376155    0.319623   -0.009291    11.00000    0.05688    0.06144 =
         0.05677   -0.00090    0.01640    0.01009
AFIX  43
H11   2   -0.504080    0.307012    0.017661    11.00000   -1.20000
AFIX   0
C12   1   -0.344481    0.383548   -0.022115    11.00000    0.06791    0.05527 =
         0.06828   -0.00364    0.00805    0.02085
AFIX  43
H12   2   -0.447179    0.414113   -0.003536    11.00000   -1.20000
AFIX   0
C13   1   -0.158787    0.401099   -0.062751    11.00000    0.06054    0.04691 =
         0.05050    0.00297   -0.00665    0.00552
C14   1   -0.005176    0.356911   -0.090640    11.00000    0.05995    0.05765 =
         0.06018    0.00325    0.01228    0.00115
AFIX  43
H14   2    0.118316    0.369623   -0.118793    11.00000   -1.20000
AFIX   0
C15   1   -0.037239    0.293381   -0.076171    11.00000    0.05501    0.04922 =
         0.06114   -0.00513    0.01183    0.00588
AFIX  43
H15   2    0.068197    0.263053   -0.094201    11.00000   -1.20000
AFIX   0
C16   1   -0.092363    0.134343   -0.114838    11.00000    0.06535    0.05515 =
         0.04629   -0.01035    0.00341    0.00287
AFIX  23
H16A  2    0.073530    0.112257   -0.118467    11.00000   -1.20000
H16B  2   -0.100941    0.170342   -0.145300    11.00000   -1.20000
AFIX   0
C17   1   -0.317660    0.089596   -0.137106    11.00000    0.05628    0.04102 =
         0.04169   -0.00659    0.00371    0.00414
C18   1   -0.453892    0.095936   -0.199560    11.00000    0.06593    0.04502 =
         0.04602    0.00120    0.00288    0.00126
AFIX  43
H18   2   -0.412624    0.129796   -0.226420    11.00000   -1.20000
AFIX   0
C19   1   -0.650891    0.053486   -0.223830    11.00000    0.06374    0.04993 =
         0.04552   -0.00328   -0.00613    0.00266
AFIX  43
H19   2   -0.737629    0.058420   -0.266696    11.00000   -1.20000
AFIX   0
C20   1   -0.717189    0.004044   -0.184107    11.00000    0.05676    0.03956 =
         0.06103   -0.00922    0.00039    0.00431
C21   1   -0.582723   -0.002580   -0.121112    11.00000    0.08735    0.04691 =
         0.05696    0.00509   -0.00588   -0.00763
AFIX  43
H21   2   -0.626039   -0.035917   -0.093832    11.00000   -1.20000
AFIX   0
C22   1   -0.385649    0.039483   -0.098224    11.00000    0.08227    0.05168 =
         0.04703    0.00000   -0.00843    0.00202
AFIX  43
H22   2   -0.296477    0.034030   -0.055694    11.00000   -1.20000
AFIX   0
C23   1   -1.049189   -0.035531   -0.266934    11.00000    0.06951    0.07613 =
         0.09154   -0.01931   -0.01555   -0.00577
AFIX  33
H23A  2   -1.175613   -0.069702   -0.273548    11.00000   -1.50000
H23B  2   -1.140619    0.004672   -0.270798    11.00000   -1.50000
H23C  2   -0.927751   -0.038038   -0.300109    11.00000   -1.50000
AFIX   0
N1    3   -0.088112    0.158591   -0.047385    11.00000    0.06067    0.04475 =
         0.04366   -0.00811    0.00078    0.00525
N2    3   -0.118927    0.469239   -0.077344    11.00000    0.09029    0.06090 =
         0.06511    0.00398   -0.00439    0.01058
O1    4    0.248930    0.105658    0.018874    11.00000    0.08395    0.06664 =
         0.06199   -0.00164   -0.00191    0.02112
O2    4    0.039619    0.238852    0.082231    11.00000    0.08354    0.04165 =
         0.04981   -0.00323   -0.01131   -0.00143
O3    4   -0.257810    0.507831   -0.052975    11.00000    0.13567    0.05965 =
         0.12316    0.00430    0.02020    0.02900
O4    4    0.048971    0.483540   -0.112932    11.00000    0.13836    0.07012 =
         0.10783    0.01302    0.03529   -0.00715
O5    4   -0.906901   -0.040732   -0.202515    11.00000    0.07377    0.05549 =
         0.08121   -0.00887   -0.00442   -0.00871
CL1   5    0.915033    0.221239    0.297693    11.00000    0.06315    0.08871 =
         0.06216    0.00469   -0.00414   -0.00117
CL2   5    0.236693    0.359278    0.130990    11.00000    0.10815    0.04168 =
         0.05887   -0.00098   -0.00277    0.00527
HKLF 4
REM   HB-67
REM R1 =  0.0416 for    2123 Fo > 4sig(Fo)  and  0.1166 for all    4179 data
REM    289 parameters refined using      0 restraints
END
WGHT      0.0162      0.0000
REM Highest difference peak  0.164,  deepest hole -0.187,  1-sigma level  0.030
Q1    1   0.7593  0.2006  0.3355  11.00000  0.05    0.14
Q2    1   0.1183  0.3440  0.0803  11.00000  0.05    0.13
Q3    1  -0.9088 -0.0741 -0.1739  11.00000  0.05    0.12
;
