# Supplementary material for: 3-(2,4-Di­chloro­phen­oxy)-1-(4-meth­oxy­benz­yl)-4-(4-nitro­phen­yl)azetidin-2-one
Source: Acta Crystallogr Sect E Struct Rep Online. 2014 Jul 2;70(Pt 8):o835–6. doi: 10.1107/S1600536814015013 (PMC4158542; doi:10.1107/S1600536814015013)
Supplement: Supplementary file 2 [file e-70-0o835-Isup2.hkl]

#
# h,k,l, Fc-squared, Fo-squared, sigma(Fo-squared), status flag
#
data_I
_shelx_title '  HB-67'
_shelx_refln_list_code          4
_shelx_F_calc_maximum      313.32
_exptl_crystal_F_000       976.00
_reflns_d_resolution_high  0.8109

loop_
 _space_group_symop_operation_xyz
 'x, y, z'
 '-x+1/2, y+1/2, -z+1/2'
 '-x, -y, -z'
 'x-1/2, -y-1/2, z-1/2'

_cell_length_a     5.0716
_cell_length_b    20.9390
_cell_length_c    20.1516
_cell_angle_alpha  90.000
_cell_angle_beta   96.457
_cell_angle_gamma  90.000

_shelx_F_squared_multiplier     1.000

loop_
 _refln_index_h
 _refln_index_k
 _refln_index_l
 _refln_F_squared_calc
 _refln_F_squared_meas
 _refln_F_squared_sigma
 _refln_observed_status
   2   0   0          1.73          0.33        29.75 o
   4   0   0          5.99         -2.20        29.74 o
   6   0   0        101.54         73.94        37.09 o
   1   1   0       1280.66       1283.60        38.70 o
   2   1   0        629.15        604.52        25.27 o
   3   1   0        182.60        187.79        21.21 o
   4   1   0         65.05         63.35        20.66 o
   5   1   0        144.36        138.29        24.44 o
   6   1   0          1.59         12.31        27.59 o
   0   2   0       5384.30       5858.03       126.99 o
   1   2   0       1231.91       1295.03        39.86 o
   2   2   0        487.50        479.93        24.33 o
   3   2   0        196.29        185.76        22.71 o
   4   2   0         21.24         25.38        20.68 o
   5   2   0         57.62         90.11        24.51 o
   6   2   0         37.97         41.86        27.32 o
   1   3   0       8109.35       7588.42      1200.70 o
   2   3   0        479.40        487.83        25.24 o
   3   3   0        343.93        377.29        22.54 o
   4   3   0         44.04         64.23        21.77 o
   5   3   0        331.68        357.18        23.77 o
   6   3   0         20.03         31.95        31.84 o
   0   4   0       5322.26       5555.82        93.06 o
   1   4   0       2437.85       2517.95        43.98 o
   2   4   0       1029.90        982.18        24.62 o
   3   4   0         17.44         26.07        21.28 o
   4   4   0         43.01         37.17        21.65 o
   5   4   0          0.03         19.70        25.84 o
   6   4   0         33.60         29.07        27.19 o
   1   5   0       1301.02       1339.95        38.03 o
   2   5   0        180.71        176.86        22.41 o
   3   5   0         11.69         20.76        21.09 o
   4   5   0          3.60         30.95        23.11 o
   5   5   0         77.27         74.82        23.42 o
   6   5   0          0.87         22.28        28.43 o
   0   6   0       5460.88       5415.80        74.67 o
   1   6   0        145.44        188.59        29.39 o
   2   6   0         69.71         99.59        22.69 o
   3   6   0        626.49        612.25        24.74 o
   4   6   0          9.49         19.35        19.49 o
   5   6   0         23.38          9.72        24.39 o
   6   6   0          5.46         15.85        29.39 o
   1   7   0       2198.33       2238.66        38.43 o
   2   7   0        909.77        936.64        30.15 o
   3   7   0        105.67         92.97        22.49 o
   4   7   0          3.32         32.12        22.36 o
   5   7   0          3.32          4.04        24.91 o
   0   8   0       7193.01       7085.58       102.02 o
   1   8   0       1331.87       1271.67        31.74 o
   2   8   0        564.36        567.87        27.27 o
   3   8   0        455.27        433.98        25.52 o
   4   8   0        213.57        253.42        24.98 o
   5   8   0         55.94         58.81        22.44 o
   1   9   0         55.90         58.39        24.21 o
   2   9   0         57.14         54.46        23.31 o
   3   9   0          0.69          3.56        24.86 o
   4   9   0          9.63         -1.53        21.58 o
   5   9   0          6.50          3.82        27.17 o
   0  10   0         18.91         16.13        29.65 o
   1  10   0        712.98        691.89        25.85 o
   2  10   0        287.59        286.20        29.28 o
   3  10   0         59.82         82.06        28.77 o
   4  10   0          5.94         43.03        26.79 o
   5  10   0         45.55         33.54        28.00 o
   1  11   0       2770.01       2708.76        47.10 o
   2  11   0         14.18         28.63        22.47 o
   3  11   0        119.19        111.19        29.86 o
   4  11   0          3.16         -7.32        31.39 o
   5  11   0         19.06         39.58        33.39 o
   0  12   0        946.87        913.60        35.60 o
   1  12   0       1073.37       1018.27        26.99 o
   2  12   0          4.92         19.38        27.88 o
   3  12   0          4.11         58.52        29.04 o
   4  12   0         35.39         65.21        31.93 o
   5  12   0         42.69         41.86        34.33 o
   1  13   0         15.12         28.24        21.60 o
   2  13   0        293.94        327.17        28.36 o
   3  13   0         38.80         65.13        30.19 o
   4  13   0         50.49        124.55        31.56 o
   5  13   0         23.86         59.38        34.88 o
   0  14   0       1034.45       1064.82        35.51 o
   1  14   0          7.99          9.90        22.40 o
   2  14   0        200.33        195.46        21.62 o
   3  14   0        258.58        269.63        30.26 o
   4  14   0        108.06        141.83        32.07 o
   5  14   0          8.64         16.32        53.68 o
   1  15   0         38.36         42.33        23.74 o
   2  15   0          5.19         20.04        27.66 o
   3  15   0        112.95        146.78        30.16 o
   4  15   0         25.43          7.16        33.26 o
   5  15   0          0.04         -1.72        31.02 o
   0  16   0       1364.65       1341.60        39.65 o
   1  16   0       2120.96       2104.74        30.71 o
   2  16   0         67.41         73.24        29.71 o
   3  16   0        646.07        632.80        33.97 o
   4  16   0          2.35         34.92        34.27 o
   1  17   0         65.80         69.85        23.19 o
   2  17   0        204.64        226.76        29.72 o
   3  17   0          0.04          2.67        31.05 o
   4  17   0          2.30         12.35        34.18 o
   0  18   0         76.02         74.34        33.29 o
   1  18   0        219.26        212.53        24.02 o
   2  18   0          9.36         27.73        29.95 o
   3  18   0          7.86         41.81        31.99 o
   4  18   0         20.10         37.02        35.06 o
   1  19   0         72.41         77.11        24.26 o
   2  19   0         20.18         38.02        30.36 o
   3  19   0          5.89          5.81        31.53 o
   4  19   0          1.79         55.12        37.11 o
   0  20   0         48.64         37.06        31.53 o
   1  20   0        140.53        153.46        26.00 o
   2  20   0         27.98         25.30        31.69 o
   3  20   0         35.72         58.79        27.07 o
   1  21   0          6.60         11.01        26.65 o
   2  21   0          4.68         41.53        48.67 o
   3  21   0         36.65         71.55        28.81 o
   0  22   0       1019.13       1004.83        40.93 o
   1  22   0          0.05         13.24        27.20 o
   2  22   0         69.61         66.61        29.51 o
   3  22   0         14.99         41.90        35.78 o
   1  23   0          0.10         23.46        28.93 o
   2  23   0          6.37         13.46        34.61 o
   0  24   0         16.80         37.27        38.74 o
   1  24   0         65.04         87.91        28.41 o
   2  24   0         26.97         58.18        37.48 o
   1  25   0          0.95         18.69        29.98 o
  -5   0   1          7.50         30.39        35.37 o
  -3   0   1        577.54        595.50        34.02 o
  -1   0   1      14651.65      14609.62       247.80 o
   1   0   1        557.09        630.27        48.15 o
   3   0   1       4799.26       4699.48       100.29 o
   5   0   1          0.17         -0.32        33.49 o
  -6   1   1         16.14         24.38        26.91 o
  -5   1   1         80.39        101.77        23.55 o
  -4   1   1         18.30         26.27        20.57 o
  -3   1   1        395.64        394.94        21.35 o
  -2   1   1          2.62          7.56        22.75 o
  -1   1   1        311.11        292.50        32.75 o
   0   1   1         43.30         50.06        41.82 o
   1   1   1        428.65        397.65        33.39 o
   2   1   1        254.81        245.33        22.51 o
   3   1   1        287.86        306.43        21.10 o
   4   1   1          1.17         17.03        23.02 o
   5   1   1         25.55         28.64        27.21 o
   6   1   1         23.01         13.75        30.67 o
  -6   2   1         12.41         14.66        26.29 o
  -5   2   1         23.11         40.52        23.43 o
  -4   2   1         14.48         31.98        20.71 o
  -3   2   1        581.85        555.50        23.36 o
  -2   2   1       2782.39       2726.29        34.37 o
  -1   2   1       1942.15       2058.80        42.79 o
   0   2   1          0.05         17.64        38.90 o
   1   2   1         61.25         87.22        31.43 o
   2   2   1        549.57        527.37        23.64 o
   3   2   1       1346.70       1349.80        32.47 o
   4   2   1          8.04         26.32        20.71 o
   5   2   1         50.30         64.19        23.41 o
   6   2   1         15.61         14.27        32.39 o
  -6   3   1         77.52         62.77        26.85 o
  -5   3   1          6.52         17.99        24.15 o
  -4   3   1          0.26         11.00        20.51 o
  -3   3   1        391.49        395.32        22.54 o
  -2   3   1        172.45        204.82        24.00 o
  -1   3   1        816.21        954.15        39.70 o
   0   3   1        677.80        726.01        41.85 o
   1   3   1        505.76        541.70        33.54 o
   2   3   1        760.33        791.43        24.05 o
   3   3   1       2415.58       2411.26        33.24 o
   4   3   1          0.72         16.19        20.48 o
   5   3   1        251.61        244.70        28.69 o
   6   3   1          0.13         37.26        27.83 o
  -6   4   1         12.81         49.63        30.09 o
  -5   4   1          8.55         22.16        23.59 o
  -4   4   1         34.01         29.39        21.49 o
  -3   4   1        244.23        286.69        19.70 o
  -2   4   1       1176.01       1108.79        28.14 o
  -1   4   1      11198.89      11290.66       164.75 o
   0   4   1       2629.30       2654.86        48.75 o
   1   4   1       4728.46       4826.43        51.14 o
   2   4   1        700.09        778.21        25.76 o
   3   4   1        459.03        471.62        22.56 o
   4   4   1          3.28         -4.19        24.54 o
   5   4   1         82.71        104.09        23.88 o
   6   4   1         24.02         38.44        27.61 o
  -6   5   1          3.02          7.30        28.15 o
  -5   5   1          2.20         12.12        27.17 o
  -4   5   1        233.58        245.62        23.39 o
  -3   5   1        444.70        471.80        23.30 o
  -2   5   1         38.51         30.40        23.30 o
  -1   5   1      12704.78      12728.30        84.67 o
   0   5   1       1037.24       1095.72        36.73 o
   1   5   1       3409.10       3463.67        44.53 o
   2   5   1         43.55         45.85        19.51 o
   3   5   1        892.88        861.61        24.03 o
   4   5   1        135.56        136.97        21.61 o
   5   5   1         43.08         68.50        24.09 o
   6   5   1          2.32          5.07        28.83 o
  -6   6   1         63.29         58.52        28.67 o
  -5   6   1         56.62         66.56        21.78 o
  -4   6   1          0.70        -13.72        24.32 o
  -3   6   1        120.45        133.97        25.40 o
  -2   6   1         79.17         89.26        22.10 o
  -1   6   1       1092.09       1028.18        38.60 o
   0   6   1      14261.92      14116.92       141.73 o
   1   6   1        161.38        150.24        27.23 o
   2   6   1       1922.55       1950.16        32.43 o
   3   6   1          7.42         21.71        21.78 o
   4   6   1         14.34         23.66        20.49 o
   5   6   1          1.85          2.72        25.22 o
   6   6   1         30.42         26.08        29.31 o
  -6   7   1          0.78         33.21        29.25 o
  -5   7   1         10.24         15.48        25.07 o
  -4   7   1         49.35         50.70        20.22 o
  -3   7   1         63.02         74.61        19.34 o
  -2   7   1       5298.77       5253.20        49.53 o
  -1   7   1        401.58        442.71        30.29 o
   0   7   1        311.09        308.11        27.45 o
   1   7   1       2204.54       2239.32        36.13 o
   2   7   1         42.85         48.87        24.78 o
   3   7   1        739.26        743.88        25.41 o
   4   7   1       1208.82       1233.93        27.91 o
   5   7   1        113.58         87.76        25.90 o
  -5   8   1         12.57         27.10        25.40 o
  -4   8   1          2.45         23.42        24.43 o
  -3   8   1          0.03         28.63        20.44 o
  -2   8   1       5001.92       5096.35        49.60 o
  -1   8   1       2824.03       2869.73        62.78 o
   0   8   1         71.35         71.64        24.45 o
   1   8   1         49.51         36.68        24.78 o
   2   8   1         12.00          7.23        24.09 o
   3   8   1         74.70         90.00        22.81 o
   4   8   1         53.61         58.30        23.99 o
   5   8   1          0.01         16.46        25.64 o
  -5   9   1         33.24         58.01        27.36 o
  -4   9   1         42.45         59.82        21.61 o
  -3   9   1         37.60         25.01        28.83 o
  -2   9   1        176.65        141.17        29.09 o
  -1   9   1       1358.44       1314.18        30.74 o
   0   9   1       1921.29       1974.98        34.50 o
   1   9   1       2058.12       2081.20        32.18 o
   2   9   1         64.70         96.62        25.03 o
   3   9   1        134.35        137.33        21.31 o
   4   9   1        660.41        611.58        24.24 o
   5   9   1         67.05         92.17        27.58 o
  -5  10   1         43.72         60.25        28.90 o
  -4  10   1        155.92        169.17        25.17 o
  -3  10   1         17.11          6.50        23.46 o
  -2  10   1          8.36          3.12        23.72 o
  -1  10   1       2555.44       2470.11        50.08 o
   0  10   1       1393.90       1405.71        30.00 o
   1  10   1        516.47        560.56        24.50 o
   2  10   1       2136.84       2056.85        59.57 o
   3  10   1          8.29         21.93        21.58 o
   4  10   1          1.97         -2.56        26.02 o
   5  10   1         32.16         47.84        27.52 o
  -5  11   1          0.08         11.77        33.67 o
  -4  11   1        373.32        385.71        32.37 o
  -3  11   1         53.79         75.04        24.17 o
  -2  11   1        109.26        116.97        28.32 o
  -1  11   1        152.03        189.33        22.61 o
   0  11   1        444.83        454.03        24.83 o
   1  11   1        125.35        157.78        22.53 o
   2  11   1        537.17        526.93        30.41 o
   3  11   1          3.18        -24.65        23.98 o
   4  11   1          6.31         27.20        29.22 o
   5  11   1         11.05         25.45        25.46 o
  -5  12   1         20.91         -2.15        28.75 o
  -4  12   1         14.77         28.03        32.08 o
  -3  12   1        122.40        131.38        29.82 o
  -2  12   1          5.23         27.01        27.68 o
  -1  12   1         19.09         40.23        22.40 o
   0  12   1         65.44         65.70        21.66 o
   1  12   1          3.08         -3.90        21.23 o
   2  12   1        447.40        425.09        29.89 o
   3  12   1        115.25        142.44        29.51 o
   4  12   1          6.93         19.66        45.69 o
   5  12   1          0.05         22.88        33.37 o
  -5  13   1          2.28          8.46        35.79 o
  -4  13   1         66.21         77.44        31.56 o
  -3  13   1        152.46        128.08        24.61 o
  -2  13   1        701.33        726.09        30.12 o
  -1  13   1         58.20         61.47        21.73 o
   0  13   1         20.64         30.32        22.96 o
   1  13   1        200.47        221.99        22.91 o
   2  13   1         89.32        130.07        26.93 o
   3  13   1          5.00         -8.12        28.80 o
   4  13   1         22.61         28.99        31.08 o
   5  13   1         41.55         67.15        28.76 o
  -5  14   1          5.96          2.15        28.97 o
  -4  14   1          3.26         -6.73        34.47 o
  -3  14   1        139.58        184.00        27.68 o
  -2  14   1        137.87        136.47        26.41 o
  -1  14   1         43.43         60.19        22.48 o
   0  14   1        801.41        792.10        24.73 o
   1  14   1          3.22         -5.35        22.38 o
   2  14   1        159.81        159.99        29.22 o
   3  14   1        262.69        295.45        30.37 o
   4  14   1         23.01         56.75        31.66 o
   5  14   1          8.65          7.09        29.91 o
  -5  15   1         11.83         27.14        37.33 o
  -4  15   1         65.34         66.18        33.02 o
  -3  15   1         34.51          7.66        24.51 o
  -2  15   1        338.16        337.20        25.57 o
  -1  15   1        667.55        631.07        25.67 o
   0  15   1        497.98        489.94        24.10 o
   1  15   1          3.43         15.51        22.45 o
   2  15   1        212.99        204.03        29.58 o
   3  15   1         10.67         -1.95        29.96 o
   4  15   1         45.65         32.33        23.97 o
   5  15   1          1.30         19.74        38.86 o
  -4  16   1         26.23          6.54        24.00 o
  -3  16   1        167.71        186.14        31.59 o
  -2  16   1        203.36        193.49        41.21 o
  -1  16   1        194.89        200.56        24.07 o
   0  16   1       1528.21       1486.76        27.95 o
   1  16   1         16.14         24.49        24.74 o
   2  16   1        299.41        299.30        29.62 o
   3  16   1          0.01          0.64        31.59 o
   4  16   1          1.31          7.42        33.40 o
  -4  17   1         14.16         12.00        33.21 o
  -3  17   1          0.85         -1.47        31.28 o
  -2  17   1        290.13        238.03        30.24 o
  -1  17   1        535.87        536.42        25.84 o
   0  17   1        252.54        249.50        24.58 o
   1  17   1         15.24         26.72        23.32 o
   2  17   1         63.47        100.19        30.84 o
   3  17   1         48.82         37.74        30.94 o
   4  17   1         16.53         35.41        34.55 o
  -4  18   1          0.18         62.91        34.48 o
  -3  18   1         15.55         19.89        31.49 o
  -2  18   1        144.22        142.88        31.15 o
  -1  18   1       1690.12       1663.37        29.84 o
   0  18   1        224.24        217.74        23.38 o
   1  18   1         17.45         23.94        23.26 o
   2  18   1        185.62        170.97        24.95 o
   3  18   1         60.26         84.50        31.46 o
   4  18   1          4.59        -26.75        34.89 o
  -4  19   1         11.03         35.91        29.83 o
  -3  19   1          1.24         23.65        31.97 o
  -2  19   1         39.88         16.48        30.77 o
  -1  19   1        201.61        192.47        25.31 o
   0  19   1          9.54         30.68        22.88 o
   1  19   1        113.23        108.03        24.23 o
   2  19   1         99.04         72.57        31.21 o
   3  19   1         31.04         50.19        32.76 o
   4  19   1         50.61        113.68        37.24 o
  -3  20   1         26.17         53.68        33.74 o
  -2  20   1          0.25        -36.92        32.03 o
  -1  20   1         54.62         59.24        26.28 o
   0  20   1         12.59          6.88        24.51 o
   1  20   1         22.86         20.84        24.88 o
   2  20   1        103.52         90.73        32.79 o
   3  20   1         32.97         42.15        34.35 o
  -3  21   1         28.37         33.14        34.80 o
  -2  21   1        100.68        123.19        32.07 o
  -1  21   1         69.26         95.34        26.25 o
   0  21   1         60.75         68.02        23.29 o
   1  21   1          1.88         -2.47        26.39 o
   2  21   1        109.24        121.12        33.29 o
   3  21   1          3.41         28.00        35.44 o
  -3  22   1         67.25        107.01        35.88 o
  -2  22   1         19.74         33.47        34.27 o
  -1  22   1          0.70          7.53        26.48 o
   0  22   1         99.47        125.01        26.23 o
   1  22   1         43.85         41.44        28.46 o
   2  22   1          9.42         11.86        34.67 o
   3  22   1         37.71         61.86        36.25 o
  -2  23   1          6.80         37.18        34.87 o
  -1  23   1         41.81         63.45        27.72 o
   0  23   1          1.09         14.51        24.31 o
   1  23   1        230.48        264.21        29.45 o
   2  23   1         10.24         20.15        35.23 o
  -2  24   1          3.74         33.47        36.53 o
  -1  24   1        133.27        162.81        29.95 o
   0  24   1        109.64        112.24        25.46 o
   1  24   1         11.56         18.96        28.72 o
   2  24   1         26.48          9.83        37.39 o
  -1  25   1         17.16         56.64        32.24 o
   0  25   1        168.95        179.90        29.95 o
   1  25   1          6.05         22.13        29.98 o
  -6   0   2          3.01         26.89        36.49 o
  -4   0   2        683.51        653.57        33.41 o
  -2   0   2        286.75        330.89        34.71 o
   0   0   2       1010.23       1030.16        66.11 o
   2   0   2       5458.15       5328.55        55.90 o
   4   0   2          0.00          3.65        30.67 o
   6   0   2         23.28         27.64        56.23 o
  -6   1   2         24.19         21.77        27.71 o
  -5   1   2          2.38         -0.13        24.39 o
  -4   1   2         46.86         52.80        23.18 o
  -3   1   2         40.06         50.70        19.79 o
  -2   1   2       4427.48       4231.71        54.15 o
  -1   1   2       2873.42       2873.88        47.17 o
   0   1   2        187.74        293.29        35.98 o
   1   1   2       2466.89       2502.15        40.90 o
   2   1   2       1348.29       1320.95        26.85 o
   3   1   2        446.03        438.44        21.40 o
   4   1   2        327.63        328.79        22.59 o
   5   1   2         12.13         25.86        23.24 o
   6   1   2          3.49         11.27        27.54 o
  -6   2   2          4.16          8.76        27.61 o
  -5   2   2         15.48         11.42        23.33 o
  -4   2   2        889.32        870.41        25.20 o
  -3   2   2         73.03         66.38        22.16 o
  -2   2   2        974.79        969.71        27.03 o
  -1   2   2        564.35        630.27        36.24 o
   0   2   2        238.59        214.99        43.88 o
   1   2   2       6869.78       7244.70        57.50 o
   2   2   2        641.09        635.38        24.42 o
   3   2   2        196.08        193.97        21.51 o
   4   2   2         14.63         23.35        20.46 o
   5   2   2         29.57         30.41        27.49 o
   6   2   2         22.33         48.59        26.98 o
  -6   3   2         29.96         17.93        27.77 o
  -5   3   2         36.26         33.15        23.57 o
  -4   3   2        362.82        388.08        22.35 o
  -3   3   2        308.53        283.70        22.90 o
  -2   3   2        241.35        230.97        24.81 o
  -1   3   2       9637.76       9818.33        72.37 o
   0   3   2       7787.07       8061.29        71.76 o
   1   3   2       2895.44       2910.72        42.09 o
   2   3   2        367.14        354.32        23.67 o
   3   3   2        500.59        472.32        25.72 o
   4   3   2         40.17         31.89        23.41 o
   5   3   2         60.88         95.58        24.90 o
   6   3   2         25.34         45.36        28.47 o
  -6   4   2         23.09         54.18        28.37 o
  -5   4   2         43.25         42.73        24.21 o
  -4   4   2        346.31        354.24        22.99 o
  -3   4   2         50.30         62.03        21.05 o
  -2   4   2          2.17         19.92        22.66 o
  -1   4   2       2012.16       2013.23        43.41 o
   0   4   2       8589.18       8813.01        96.30 o
   1   4   2       1581.62       1616.36        34.67 o
   2   4   2        610.31        593.42        21.89 o
   3   4   2       1069.91       1069.53        25.16 o
   4   4   2        157.17        158.28        21.34 o
   5   4   2          4.92         26.06        23.42 o
   6   4   2          3.13         17.24        27.72 o
  -6   5   2          6.15         37.24        29.81 o
  -5   5   2          8.32         31.14        23.41 o
  -4   5   2        122.01        119.58        20.33 o
  -3   5   2         71.02         78.25        19.22 o
  -2   5   2        337.34        331.72        25.52 o
  -1   5   2       4889.07       4812.80        80.21 o
   0   5   2       3084.65       3163.21        46.67 o
   1   5   2       1005.89        970.61        31.34 o
   2   5   2       4080.06       4120.78        51.58 o
   3   5   2         72.23         65.38        19.11 o
   4   5   2         52.75         58.52        21.50 o
   5   5   2          8.47         32.83        23.77 o
   6   5   2          0.14         -2.18        27.71 o
  -6   6   2          3.17         20.31        28.59 o
  -5   6   2          4.71         10.05        23.48 o
  -4   6   2        272.59        292.16        23.87 o
  -3   6   2       1227.83       1254.02        27.89 o
  -2   6   2        574.15        563.26        27.76 o
  -1   6   2       5980.47       5937.27        98.13 o
   0   6   2       2221.29       2213.77        38.06 o
   1   6   2        605.35        616.91        28.63 o
   2   6   2        526.13        487.90        25.33 o
   3   6   2        136.96        136.52        21.87 o
   4   6   2        175.12        175.55        23.13 o
   5   6   2         12.63         16.68        23.85 o
  -6   7   2          6.47        -18.64        30.38 o
  -5   7   2        157.18        156.79        25.52 o
  -4   7   2         36.98         60.62        25.95 o
  -3   7   2        369.93        384.51        26.39 o
  -2   7   2        219.31        235.59        24.91 o
  -1   7   2        105.78         93.48        27.28 o
   0   7   2         16.77         16.57        23.09 o
   1   7   2      12324.81      12247.23       113.41 o
   2   7   2          0.03         21.64        23.05 o
   3   7   2        384.22        378.42        23.80 o
   4   7   2        267.66        277.25        23.64 o
   5   7   2         20.03         16.42        24.17 o
  -5   8   2         79.48         83.54        25.40 o
  -4   8   2          3.36          5.32        24.43 o
  -3   8   2        359.42        361.67        22.69 o
  -2   8   2        719.55        701.26        32.75 o
  -1   8   2       2621.48       2549.92        38.38 o
   0   8   2       1542.81       1575.76        42.18 o
   1   8   2       4065.51       4491.95        78.87 o
   2   8   2        948.89        976.43        25.14 o
   3   8   2          2.34          6.03        22.30 o
   4   8   2          5.81         11.39        23.42 o
   5   8   2         71.05         58.76        25.81 o
  -5   9   2         96.52         94.55        28.46 o
  -4   9   2         52.64         49.71        26.21 o
  -3   9   2        115.19        121.70        44.49 o
  -2   9   2       2083.03       2048.61        37.96 o
  -1   9   2       1918.06       1886.08        34.87 o
   0   9   2        517.94        507.91        26.70 o
   1   9   2        846.67        861.04        26.64 o
   2   9   2        539.13        556.77        25.62 o
   3   9   2         88.29         91.37        18.94 o
   4   9   2        355.85        317.76        22.41 o
   5   9   2          2.38         -2.04        25.28 o
  -5  10   2         29.41         42.24        24.90 o
  -4  10   2         21.81         26.38        24.17 o
  -3  10   2        158.70        180.39        29.69 o
  -2  10   2       1429.65       1402.88        35.06 o
  -1  10   2        156.26        140.13        23.27 o
   0  10   2        898.79        927.49        29.35 o
   1  10   2       3601.29       3742.92        46.08 o
   2  10   2        412.83        410.31        22.60 o
   3  10   2        320.50        341.48        25.79 o
   4  10   2          1.00         -5.76        22.47 o
   5  10   2         18.34         48.66        27.24 o
  -5  11   2         16.02         21.25        23.69 o
  -4  11   2         10.57         14.16        31.76 o
  -3  11   2        437.64        422.00        43.23 o
  -2  11   2         75.07         57.77        28.09 o
  -1  11   2       2644.55       2577.27        33.43 o
   0  11   2       1918.88       1957.46        32.89 o
   1  11   2        847.63        896.88        25.80 o
   2  11   2          6.75         14.66        20.81 o
   3  11   2        539.18        563.62        28.02 o
   4  11   2         12.71         30.68        22.74 o
   5  11   2          2.20          5.60        29.16 o
  -5  12   2          0.46         28.74        35.20 o
  -4  12   2         84.61        112.68        32.48 o
  -3  12   2          1.96          0.02        29.75 o
  -2  12   2        191.64        181.36        29.12 o
  -1  12   2        396.02        379.66        24.28 o
   0  12   2        410.77        364.77        23.69 o
   1  12   2        146.75        145.14        22.86 o
   2  12   2        151.36        138.05        28.52 o
   3  12   2        172.32        177.51        24.86 o
   4  12   2        122.74         70.23        31.66 o
   5  12   2         85.79        101.19        64.66 o
  -5  13   2          1.98         45.71        34.71 o
  -4  13   2         46.85         36.01        26.09 o
  -3  13   2        454.30        457.31        30.67 o
  -2  13   2       1329.35       1212.88        33.29 o
  -1  13   2         46.41         69.21        23.07 o
   0  13   2        262.79        269.86        23.33 o
   1  13   2        236.87        227.86        22.58 o
   2  13   2         64.10         61.41        23.69 o
   3  13   2        231.03        220.41        25.65 o
   4  13   2         59.75         31.91        31.76 o
   5  13   2          2.10         18.58        35.39 o
  -5  14   2          6.53         20.11        35.30 o
  -4  14   2        234.51        198.78        32.98 o
  -3  14   2          8.17          8.63        29.50 o
  -2  14   2        898.57        893.70        30.83 o
  -1  14   2         43.45         46.93        22.88 o
   0  14   2        271.16        271.31        21.37 o
   1  14   2        262.77        279.91        23.48 o
   2  14   2        107.60        102.52        24.48 o
   3  14   2          0.19         41.35        29.17 o
   4  14   2         11.61         49.75        31.80 o
   5  14   2         24.60         42.75        36.84 o
  -5  15   2         53.30         43.30        30.30 o
  -4  15   2         11.01         39.78        32.06 o
  -3  15   2          1.01         39.85        29.82 o
  -2  15   2        178.43        187.28        28.90 o
  -1  15   2        934.33        881.49        26.51 o
   0  15   2        131.86        143.19        21.25 o
   1  15   2       1227.59       1241.25        28.32 o
   2  15   2        811.79        812.69        31.95 o
   3  15   2        214.06        214.56        31.32 o
   4  15   2         29.67         35.64        33.53 o
  -4  16   2         61.94        110.97        33.76 o
  -3  16   2          3.68          8.64        30.40 o
  -2  16   2        194.70        226.73        35.05 o
  -1  16   2        443.83        445.51        25.80 o
   0  16   2        382.91        376.00        23.65 o
   1  16   2        187.82        196.19        24.24 o
   2  16   2        326.32        313.16        23.89 o
   3  16   2        102.55        110.69        24.72 o
   4  16   2         10.49         19.81        27.61 o
  -4  17   2          0.23        -19.83        28.26 o
  -3  17   2         99.20         82.43        31.22 o
  -2  17   2         74.40        105.76        29.96 o
  -1  17   2        764.41        774.35        27.37 o
   0  17   2        220.68        212.26        22.18 o
   1  17   2         60.47         70.92        23.08 o
   2  17   2         50.72         79.98        26.70 o
   3  17   2          0.92          5.96        31.22 o
   4  17   2          0.45         -6.76        28.17 o
  -4  18   2         50.85         69.09        34.52 o
  -3  18   2         19.74         31.31        31.63 o
  -2  18   2         61.40        114.44        29.69 o
  -1  18   2          8.27          9.26        23.40 o
   0  18   2        345.84        335.70        22.78 o
   1  18   2        126.14        148.28        23.37 o
   2  18   2        249.78        242.80        27.78 o
   3  18   2         22.73         43.06        31.55 o
   4  18   2          2.44          4.21        35.29 o
  -4  19   2          0.05         -0.56        37.07 o
  -3  19   2         18.60         12.30        45.45 o
  -2  19   2          7.25          1.63        30.42 o
  -1  19   2        105.40        103.52        24.70 o
   0  19   2          0.13         14.66        24.20 o
   1  19   2          1.31         22.68        23.70 o
   2  19   2         93.22         78.73        28.05 o
   3  19   2          0.09        -18.67        50.02 o
   4  19   2          9.07         26.07        36.11 o
  -3  20   2          0.91          7.12        41.84 o
  -2  20   2         31.81         64.60        32.19 o
  -1  20   2         11.26         37.51        27.01 o
   0  20   2        111.53        136.15        26.22 o
   1  20   2        212.01        227.60        25.06 o
   2  20   2          1.20        -10.29        31.12 o
   3  20   2          1.99         35.21        33.86 o
  -3  21   2         29.36         30.67        35.81 o
  -2  21   2          7.73         -0.49        32.32 o
  -1  21   2         13.11         34.49        26.73 o
   0  21   2         23.04         23.99        27.03 o
   1  21   2        442.58        462.12        27.61 o
   2  21   2          1.60         41.97        30.96 o
   3  21   2         19.40         56.41        35.47 o
  -3  22   2         19.33         32.09        35.85 o
  -2  22   2          6.07         39.43        34.57 o
  -1  22   2         68.47         76.48        27.56 o
   0  22   2        104.69        106.23        24.33 o
   1  22   2          4.33         13.46        26.23 o
   2  22   2          0.75        -30.49        34.04 o
   3  22   2          2.08        -16.22        36.19 o
  -2  23   2         81.58         98.72        35.33 o
  -1  23   2         37.29         53.25        27.47 o
   0  23   2         87.91        112.87        27.26 o
   1  23   2          9.38         19.53        29.46 o
   2  23   2         50.08         40.22        25.18 o
  -2  24   2         23.67         23.96        36.42 o
  -1  24   2          3.58         11.16        32.57 o
   0  24   2         46.78         57.25        26.52 o
   1  24   2          0.13         -4.31        27.80 o
   2  24   2          8.81         43.11        37.92 o
  -1  25   2         44.38         30.85        34.72 o
   0  25   2          5.29         25.82        30.77 o
   1  25   2         46.20         35.43        30.26 o
  -5   0   3         10.37         17.31        35.69 o
  -3   0   3         21.55         24.13        28.65 o
  -1   0   3      98168.01      95465.02       830.69 o
   1   0   3      11451.69      11634.57       142.32 o
   3   0   3        383.30        375.95        29.00 o
   5   0   3         31.51         51.31        34.45 o
  -6   1   3         17.08         22.59        27.50 o
  -5   1   3         26.93         49.25        25.04 o
  -4   1   3        591.20        580.44        23.19 o
  -3   1   3        122.47        124.70        21.05 o
  -2   1   3        110.18        122.79        22.96 o
  -1   1   3       8020.06       8410.68       106.45 o
   0   1   3       3063.43       3243.72        49.02 o
   1   1   3      19894.04      19976.05       117.52 o
   2   1   3        152.75        181.49        24.06 o
   3   1   3          1.41          4.80        19.17 o
   4   1   3          2.91         19.09        21.31 o
   5   1   3          5.17         15.67        29.29 o
   6   1   3          9.14         35.62        31.62 o
  -6   2   3          5.42         15.80        26.46 o
  -5   2   3         33.38         51.68        22.60 o
  -4   2   3         30.21         30.78        21.23 o
  -3   2   3        975.56        927.86        25.00 o
  -2   2   3        926.51        949.89        28.75 o
  -1   2   3       5923.11       5961.19        55.44 o
   0   2   3          3.48         17.84        33.17 o
   1   2   3       1329.87       1345.15        33.16 o
   2   2   3          5.40         18.77        21.18 o
   3   2   3        486.43        506.33        24.75 o
   4   2   3          4.41          4.19        24.95 o
   5   2   3        407.17        407.74        25.70 o
   6   2   3         37.25         31.67        32.65 o
  -6   3   3         90.69         95.55        29.45 o
  -5   3   3         94.12        103.50        26.81 o
  -4   3   3        106.82        122.97        22.38 o
  -3   3   3        151.86        124.31        21.47 o
  -2   3   3         54.23         73.21        23.11 o
  -1   3   3      19631.09      20298.71       143.90 o
   0   3   3      10195.15      10655.83        82.95 o
   1   3   3         28.20         34.64        26.83 o
   2   3   3       1910.43       1894.19        26.42 o
   3   3   3         77.55         81.26        20.09 o
   4   3   3          3.47          2.56        20.35 o
   5   3   3         85.46         84.12        24.09 o
   6   3   3         28.97         16.76        28.36 o
  -6   4   3         21.84         40.43        28.62 o
  -5   4   3          0.51          2.31        24.69 o
  -4   4   3        319.24        327.65        23.79 o
  -3   4   3         47.52         61.48        21.32 o
  -2   4   3       2524.09       2548.22        43.02 o
  -1   4   3       1248.36       1208.19        33.03 o
   0   4   3        192.22        200.95        32.23 o
   1   4   3        104.30        101.67        25.68 o
   2   4   3        282.99        302.52        20.47 o
   3   4   3        737.00        765.42        24.43 o
   4   4   3         12.62          6.47        20.94 o
   5   4   3         25.99         35.72        24.42 o
   6   4   3         20.77          6.78        26.52 o
  -6   5   3          3.33         -6.96        28.78 o
  -5   5   3         48.30         52.53        24.62 o
  -4   5   3        114.75        127.62        22.61 o
  -3   5   3        304.34        295.54        23.18 o
  -2   5   3       3090.92       3021.55        34.72 o
  -1   5   3       1526.13       1531.68        35.85 o
   0   5   3        232.20        236.08        29.81 o
   1   5   3        120.25        151.96        24.73 o
   2   5   3       1017.78       1013.07        26.64 o
   3   5   3          0.17         16.67        17.53 o
   4   5   3        228.45        230.69        20.20 o
   5   5   3          4.40         37.89        23.52 o
  -6   6   3         11.37         19.23        32.17 o
  -5   6   3         17.56         20.15        21.69 o
  -4   6   3        179.43        175.11        22.92 o
  -3   6   3         41.36         45.35        21.97 o
  -2   6   3          5.69          6.49        25.80 o
  -1   6   3        529.87        535.59        28.71 o
   0   6   3        204.54        206.95        28.36 o
   1   6   3          3.96         17.55        23.47 o
   2   6   3        635.12        604.08        25.14 o
   3   6   3        324.71        316.03        22.59 o
   4   6   3          0.53         15.99        19.25 o
   5   6   3          1.35         15.99        24.27 o
  -6   7   3          1.06         34.00        29.80 o
  -5   7   3          6.35        -11.44        29.20 o
  -4   7   3         17.27         65.35        23.75 o
  -3   7   3         28.40         28.57        24.15 o
  -2   7   3         12.55         24.28        23.62 o
  -1   7   3         92.74         85.33        25.09 o
   0   7   3         50.21         60.38        23.49 o
   1   7   3       2223.54       2243.51        30.37 o
   2   7   3        751.88        734.74        25.93 o
   3   7   3          3.37         13.15        19.22 o
   4   7   3        219.68        218.91        23.86 o
   5   7   3          0.22         22.42        24.47 o
  -5   8   3          0.00          8.00        26.69 o
  -4   8   3        210.44        231.75        29.79 o
  -3   8   3         65.09         75.20        20.39 o
  -2   8   3       1528.77       1454.91        36.02 o
  -1   8   3        764.17        748.30        27.40 o
   0   8   3       2747.94       2811.13        35.31 o
   1   8   3       1217.38       1195.86        38.22 o
   2   8   3       1937.86       1941.30        30.47 o
   3   8   3        320.51        344.30        24.12 o
   4   8   3         56.17         80.87        23.12 o
   5   8   3         37.15         78.05        25.68 o
  -5   9   3         13.21         28.36        28.11 o
  -4   9   3         11.49         50.40        25.94 o
  -3   9   3        520.88        518.52        35.24 o
  -2   9   3       1565.30       1547.41        36.05 o
  -1   9   3         99.57        121.89        23.78 o
   0   9   3        428.03        405.17        23.49 o
   1   9   3       1517.58       1513.71        28.68 o
   2   9   3         43.21         39.91        24.80 o
   3   9   3        491.17        491.99        24.57 o
   4   9   3        407.12        415.20        26.41 o
   5   9   3          7.12         -4.56        26.61 o
  -5  10   3          1.67          4.69        29.43 o
  -4  10   3         33.93         39.96        29.85 o
  -3  10   3        547.69        530.16        26.04 o
  -2  10   3        239.45        245.26        28.97 o
  -1  10   3         11.46          5.64        21.72 o
   0  10   3          8.47         17.96        22.84 o
   1  10   3        881.62        937.20        24.96 o
   2  10   3         89.54         92.06        21.45 o
   3  10   3         49.96         58.49        23.94 o
   4  10   3        199.70        176.64        25.99 o
   5  10   3          6.98          5.26        22.78 o
  -5  11   3          4.47         37.77        33.39 o
  -4  11   3         88.39         83.41        49.16 o
  -3  11   3          5.75         44.66        29.61 o
  -2  11   3         27.24         71.11        23.35 o
  -1  11   3       1043.84        993.79        26.87 o
   0  11   3       4370.29       4374.84        38.01 o
   1  11   3        688.08        714.70        25.26 o
   2  11   3         93.29         81.04        22.81 o
   3  11   3        161.84        152.01        24.94 o
   4  11   3         53.97         71.01        25.91 o
   5  11   3          0.13         -1.04        28.57 o
  -5  12   3          3.93         18.68        35.03 o
  -4  12   3        140.50        143.73        32.39 o
  -3  12   3        313.36        305.47        30.88 o
  -2  12   3          3.67         -1.93        27.15 o
  -1  12   3        110.94        112.61        24.69 o
   0  12   3       1084.31       1071.32        28.29 o
   1  12   3        774.17        801.32        24.26 o
   2  12   3        105.97        146.92        23.71 o
   3  12   3         52.18         63.77        22.14 o
   4  12   3         69.07         74.09        27.35 o
   5  12   3         19.53         23.43        31.65 o
  -5  13   3         16.61         -6.46        35.98 o
  -4  13   3          0.07        -11.67        25.08 o
  -3  13   3        349.15        387.75        30.84 o
  -2  13   3       1615.52       1593.72        37.55 o
  -1  13   3        272.04        266.67        25.91 o
   0  13   3         97.63         97.17        24.33 o
   1  13   3       1612.04       1621.96        30.72 o
   2  13   3          0.05          6.71        22.41 o
   3  13   3         78.75         95.39        27.30 o
   4  13   3        542.54        481.52        59.41 o
   5  13   3         22.44         52.81        29.40 o
  -5  14   3          5.99        -23.94        35.37 o
  -4  14   3        139.48        130.85        32.58 o
  -3  14   3         44.51         49.25        24.15 o
  -2  14   3         72.29         96.11        29.38 o
  -1  14   3       1273.83       1259.28        30.78 o
   0  14   3         38.20         29.07        22.07 o
   1  14   3          2.19         24.35        22.52 o
   2  14   3         53.31         71.52        23.48 o
   3  14   3          0.01         -2.28        24.16 o
   4  14   3          0.00         17.72        26.58 o
   5  14   3        106.07         89.37        30.35 o
  -5  15   3         48.60         28.29        36.97 o
  -4  15   3          0.60          6.48        32.30 o
  -3  15   3        217.35        201.35        30.84 o
  -2  15   3         32.54         40.23        28.12 o
  -1  15   3         58.38         61.30        23.19 o
   0  15   3        665.71        649.59        23.84 o
   1  15   3       1148.41       1158.59        26.82 o
   2  15   3        291.50        274.99        25.51 o
   3  15   3          8.46         -7.31        30.77 o
   4  15   3         83.89         93.38        34.25 o
  -4  16   3         53.69         60.78        34.11 o
  -3  16   3         56.21         94.56        31.33 o
  -2  16   3        486.00        443.38        25.99 o
  -1  16   3       1446.98       1386.52        29.17 o
   0  16   3        147.77        136.67        24.04 o
   1  16   3         17.53         37.00        23.83 o
   2  16   3       1028.40       1066.57        29.05 o
   3  16   3        233.10        201.58        26.18 o
   4  16   3          1.71          6.71        34.21 o
  -4  17   3         17.47          3.20        53.25 o
  -3  17   3         77.35        112.19        31.63 o
  -2  17   3        526.40        515.49        30.68 o
  -1  17   3         79.59         89.82        25.25 o
   0  17   3       1518.62       1474.86        26.98 o
   1  17   3         17.19         20.56        22.68 o
   2  17   3         81.94         61.54        25.66 o
   3  17   3          5.06         25.74        31.28 o
   4  17   3         18.08         69.79        34.55 o
  -4  18   3          0.18         21.52        36.49 o
  -3  18   3          9.21         26.77        31.58 o
  -2  18   3         13.13         34.26        29.45 o
  -1  18   3        253.48        266.04        24.28 o
   0  18   3        160.89        179.47        24.88 o
   1  18   3         85.67        116.34        23.78 o
   2  18   3          0.88         15.80        25.61 o
   3  18   3         41.39         82.10        31.95 o
   4  18   3          8.82         10.61        28.94 o
  -4  19   3          0.53         24.21        30.96 o
  -3  19   3        193.22        256.38        33.91 o
  -2  19   3          4.95          8.52        31.05 o
  -1  19   3        118.15         91.93        29.43 o
   0  19   3          1.03         27.62        22.37 o
   1  19   3          1.23         12.38        24.17 o
   2  19   3          8.35         13.61        26.99 o
   3  19   3         40.48         24.29        53.44 o
   4  19   3          8.75        -15.53        37.78 o
  -3  20   3         23.61         46.50        27.54 o
  -2  20   3          3.18         44.79        32.79 o
  -1  20   3         11.16         14.34        28.91 o
   0  20   3         26.52         21.99        23.21 o
   1  20   3          4.00         20.70        25.37 o
   2  20   3        144.75        169.89        28.31 o
   3  20   3         22.51         53.60        33.12 o
  -3  21   3         22.98         51.36        35.36 o
  -2  21   3         41.82         33.02        33.16 o
  -1  21   3         91.39        106.75        28.25 o
   0  21   3         12.30         25.57        26.86 o
   1  21   3          0.70         12.15        25.53 o
   2  21   3          1.53         15.50        28.92 o
   3  21   3          5.01         29.22        28.85 o
  -3  22   3         52.49         56.94        35.47 o
  -2  22   3         18.16         46.09        34.32 o
  -1  22   3        276.59        267.03        32.99 o
   0  22   3        163.99        161.85        26.33 o
   1  22   3         47.10         57.96        26.50 o
   2  22   3        157.43        166.28        31.37 o
   3  22   3          5.00         25.18        36.32 o
  -2  23   3          9.34          3.22        35.15 o
  -1  23   3         40.21         34.57        28.67 o
   0  23   3        100.57         90.24        27.45 o
   1  23   3         41.79         53.96        27.51 o
   2  23   3          2.92          3.20        33.20 o
  -2  24   3          7.60         21.80        36.94 o
  -1  24   3          4.75         20.94        30.83 o
   0  24   3         14.51         18.86        26.42 o
   1  24   3         19.14         36.29        29.90 o
   2  24   3         23.95         39.97        37.62 o
  -1  25   3         13.85         36.33        30.98 o
   0  25   3        143.70        170.20        30.55 o
   1  25   3          1.39        -13.11        31.26 o
  -6   0   4          0.97          7.15        36.22 o
  -4   0   4        190.15        200.27        33.24 o
  -2   0   4        448.87        442.38        31.69 o
   0   0   4         49.47         61.55        44.63 o
   2   0   4        130.39        131.44        39.48 o
   4   0   4         28.69         21.76        41.89 o
   6   0   4         38.86         34.75        38.15 o
  -6   1   4          4.32         10.50        27.54 o
  -5   1   4          3.49          3.97        22.55 o
  -4   1   4        132.43        132.96        21.63 o
  -3   1   4         17.55         27.29        20.79 o
  -2   1   4          7.53         14.62        22.03 o
  -1   1   4       7618.55       7900.96        57.97 o
   0   1   4       3696.41       3817.46        45.93 o
   1   1   4       8281.88       8315.85       101.03 o
   2   1   4       1869.92       1959.61        27.27 o
   3   1   4         18.11         26.13        22.14 o
   4   1   4         17.11          5.45        23.48 o
   5   1   4         12.79         20.91        29.18 o
   6   1   4         48.90         83.95        28.59 o
  -6   2   4          0.03          6.18        26.05 o
  -5   2   4         14.04         13.08        22.25 o
  -4   2   4        835.64        829.08        25.19 o
  -3   2   4        295.68        292.59        22.28 o
  -2   2   4        103.30         95.02        23.27 o
  -1   2   4       4745.95       4979.20        49.64 o
   0   2   4       2299.39       2285.21        41.21 o
   1   2   4      14711.32      14667.84       130.88 o
   2   2   4       2585.95       2594.96        44.43 o
   3   2   4         80.62         74.63        19.61 o
   4   2   4         87.63         67.25        21.40 o
   5   2   4          5.62         21.35        22.78 o
   6   2   4         45.26         42.91        26.51 o
  -6   3   4          0.25          7.98        26.71 o
  -5   3   4          0.93         -9.40        22.49 o
  -4   3   4         38.59         33.69        21.17 o
  -3   3   4        655.94        637.42        23.84 o
  -2   3   4        553.47        548.81        25.49 o
  -1   3   4       1946.00       1968.90        38.00 o
   0   3   4        806.85        919.77        33.81 o
   1   3   4         21.37         31.80        21.31 o
   2   3   4       1448.44       1475.28        26.01 o
   3   3   4        108.02        102.39        20.62 o
   4   3   4        719.51        737.56        23.09 o
   5   3   4          8.79         10.05        23.30 o
  -6   4   4          0.29         14.65        26.92 o
  -5   4   4          7.66         21.79        23.29 o
  -4   4   4          0.42         24.67        21.25 o
  -3   4   4         88.05        138.94        21.94 o
  -2   4   4       3816.81       3820.23        37.46 o
  -1   4   4       9199.22       9397.76        85.28 o
   0   4   4        130.30        118.12        28.41 o
   1   4   4        333.17        310.37        24.42 o
   2   4   4         89.43         53.87        21.32 o
   3   4   4         16.07         24.28        19.68 o
   4   4   4         76.77        119.24        21.73 o
   5   4   4          4.43         -1.24        24.59 o
  -6   5   4          1.31          4.54        28.67 o
  -5   5   4        248.50        259.68        25.49 o
  -4   5   4         82.53         88.39        22.79 o
  -3   5   4         35.48         36.02        22.44 o
  -2   5   4       3694.64       3722.82        47.62 o
  -1   5   4       1078.14       1051.47        28.82 o
   0   5   4       1977.32       1972.75        34.89 o
   1   5   4       4049.24       4021.52        38.33 o
   2   5   4        142.57        158.72        22.59 o
   3   5   4        507.61        503.18        21.35 o
   4   5   4          6.79         10.71        21.71 o
   5   5   4         11.52         19.38        20.89 o
  -6   6   4          6.92         30.71        31.38 o
  -5   6   4          1.24         17.15        25.64 o
  -4   6   4          5.43         23.28        22.07 o
  -3   6   4        173.31        195.09        23.58 o
  -2   6   4        192.41        182.48        24.93 o
  -1   6   4      13261.96      12531.43       231.46 o
   0   6   4       2080.81       2080.31        42.04 o
   1   6   4        346.57        320.58        25.24 o
   2   6   4        270.53        277.41        21.11 o
   3   6   4        346.03        358.38        20.91 o
   4   6   4         76.63         93.03        22.90 o
   5   6   4        155.99        157.98        21.84 o
  -6   7   4          0.25         18.94        29.82 o
  -5   7   4        228.76        260.46        26.86 o
  -4   7   4          2.93          4.95        24.21 o
  -3   7   4        191.07        189.26        23.85 o
  -2   7   4        820.06        867.43        29.24 o
  -1   7   4       2346.27       2367.43        34.53 o
   0   7   4       4239.83       4243.78        41.15 o
   1   7   4         33.62         35.11        21.93 o
   2   7   4        998.62       1029.06        30.04 o
   3   7   4        788.71        754.40        23.31 o
   4   7   4          1.68         23.72        21.68 o
   5   7   4         31.50         44.11        25.18 o
  -5   8   4          0.89          6.25        29.03 o
  -4   8   4          2.87         24.70        24.44 o
  -3   8   4          2.49         13.61        24.67 o
  -2   8   4         16.88          5.27        24.12 o
  -1   8   4       1576.35       1540.61        31.09 o
   0   8   4       5062.25       5185.41        70.02 o
   1   8   4        148.03        197.00        22.48 o
   2   8   4         24.50         36.16        22.34 o
   3   8   4        206.92        202.34        23.70 o
   4   8   4        140.59        134.36        23.40 o
   5   8   4        154.35        176.80        27.08 o
  -5   9   4         53.04         72.67        28.85 o
  -4   9   4         10.95         12.24        25.45 o
  -3   9   4        249.33        238.60        25.70 o
  -2   9   4          1.68         15.18        29.22 o
  -1   9   4        672.09        660.88        25.86 o
   0   9   4        501.53        517.25        23.15 o
   1   9   4        852.67        793.06        24.87 o
   2   9   4         93.43        115.31        22.26 o
   3   9   4       1179.68       1155.93        27.08 o
   4   9   4         85.62         89.51        24.22 o
   5   9   4          7.86         21.09        26.00 o
  -5  10   4         62.27         99.31        26.29 o
  -4  10   4         24.27         49.63        30.20 o
  -3  10   4         33.75         61.27        30.52 o
  -2  10   4       1908.09       1871.92        32.88 o
  -1  10   4        108.58        130.02        22.00 o
   0  10   4       1276.96       1247.49        26.22 o
   1  10   4       1397.21       1256.95        29.81 o
   2  10   4        369.62        378.45        23.74 o
   3  10   4          3.15         15.58        20.87 o
   4  10   4        337.08        314.05        26.10 o
   5  10   4          0.13          1.27        27.34 o
  -5  11   4         75.92         59.45        27.15 o
  -4  11   4         28.52         39.15        31.69 o
  -3  11   4        623.69        582.81        53.39 o
  -2  11   4        133.47        125.84        28.41 o
  -1  11   4        244.01        240.68        22.68 o
   0  11   4         47.95         66.41        20.66 o
   1  11   4        343.19        359.96        22.52 o
   2  11   4         10.34          6.98        21.97 o
   3  11   4        147.55        140.94        21.72 o
   4  11   4          0.92         10.95        26.01 o
   5  11   4          8.04          1.70        24.63 o
  -5  12   4          1.18         15.15        34.83 o
  -4  12   4          4.54         11.53        32.23 o
  -3  12   4        226.80        183.20        30.46 o
  -2  12   4         26.16         17.53        23.10 o
  -1  12   4          1.12         11.75        22.25 o
   0  12   4        321.55        329.22        22.73 o
   1  12   4        284.63        255.83        22.61 o
   2  12   4         87.00         83.58        23.35 o
   3  12   4          0.38         -2.40        24.18 o
   4  12   4          6.33         32.96        26.49 o
   5  12   4         27.64         48.78        30.21 o
  -5  13   4          7.31          6.22        34.87 o
  -4  13   4        255.31        210.28        35.96 o
  -3  13   4         49.10         35.32        22.29 o
  -2  13   4          0.72         21.78        28.65 o
  -1  13   4         54.90         66.53        20.69 o
   0  13   4        261.45        262.58        23.31 o
   1  13   4          7.79         18.85        22.41 o
   2  13   4         18.69         16.61        23.38 o
   3  13   4          7.19         28.49        25.28 o
   4  13   4         21.63         30.05        28.41 o
   5  13   4          5.61          2.85        32.95 o
  -5  14   4          4.49          1.91        29.60 o
  -4  14   4         31.17         43.82        26.47 o
  -3  14   4          0.81         28.73        24.35 o
  -2  14   4          0.43         22.38        27.87 o
  -1  14   4        575.70        569.75        24.21 o
   0  14   4        962.33        942.38        24.82 o
   1  14   4          2.14         10.52        22.77 o
   2  14   4        678.48        651.56        25.92 o
   3  14   4        128.25        124.98        26.48 o
   4  14   4         10.60         22.27        32.78 o
   5  14   4          2.08          4.15        38.03 o
  -5  15   4          1.07          8.53        36.42 o
  -4  15   4         38.02         28.21        32.89 o
  -3  15   4          0.71         17.21        24.98 o
  -2  15   4          0.87         25.67        28.62 o
  -1  15   4        202.31        194.04        24.27 o
   0  15   4         43.77         64.11        20.92 o
   1  15   4        111.30        115.37        23.87 o
   2  15   4         35.04         42.03        20.88 o
   3  15   4        183.71        165.77        24.68 o
   4  15   4          0.07         13.76        27.88 o
  -4  16   4          0.60          3.48        34.01 o
  -3  16   4          4.29         21.67        25.26 o
  -2  16   4        523.45        499.59        26.86 o
  -1  16   4        371.40        398.11        24.10 o
   0  16   4         47.45         36.28        21.73 o
   1  16   4        190.42        178.70        24.60 o
   2  16   4         16.74         25.37        24.69 o
   3  16   4         25.58         48.02        40.88 o
   4  16   4         59.07         96.22        53.54 o
  -4  17   4         19.94         14.01        34.21 o
  -3  17   4          5.24         42.78        26.11 o
  -2  17   4         59.45         63.89        29.48 o
  -1  17   4        311.92        314.27        24.18 o
   0  17   4        335.95        314.92        24.18 o
   1  17   4         61.44         75.92        22.23 o
   2  17   4          1.97         29.39        25.10 o
   3  17   4         29.29         31.03        31.14 o
   4  17   4          0.13        -12.37        34.89 o
  -4  18   4          1.51         12.46        28.25 o
  -3  18   4          4.56         17.08        31.08 o
  -2  18   4        464.88        477.23        30.92 o
  -1  18   4        269.79        315.19        25.66 o
   0  18   4        933.29        893.73        26.72 o
   1  18   4         12.17          5.58        22.27 o
   2  18   4          8.59         11.12        25.41 o
   3  18   4         50.27         45.95        26.49 o
   4  18   4         33.79         54.56        30.91 o
  -4  19   4         28.96         37.19        35.94 o
  -3  19   4          0.84         25.86        32.99 o
  -2  19   4         52.64         74.31        31.79 o
  -1  19   4         59.28         45.13        25.60 o
   0  19   4         16.52         39.79        24.68 o
   1  19   4         22.99         31.55        24.15 o
   2  19   4         20.10         25.86        27.15 o
   3  19   4         35.86         45.34        33.72 o
  -3  20   4          0.66          7.20        34.14 o
  -2  20   4         15.77         16.87        26.88 o
  -1  20   4         26.85         22.06        25.65 o
   0  20   4         35.09         40.15        22.89 o
   1  20   4        369.62        371.84        25.91 o
   2  20   4         71.42         92.45        28.05 o
   3  20   4         31.83         28.75        28.96 o
  -3  21   4          1.88         37.82        34.53 o
  -2  21   4         10.55         51.77        32.11 o
  -1  21   4         36.07         74.48        27.42 o
   0  21   4         24.44         50.69        25.36 o
   1  21   4          0.69         11.10        25.97 o
   2  21   4        142.09        151.63        28.62 o
   3  21   4          8.16         23.08        35.10 o
  -3  22   4         17.04         29.28        35.69 o
  -2  22   4         51.92         73.65        32.83 o
  -1  22   4         28.62         40.40        27.49 o
   0  22   4        140.14        153.82        26.33 o
   1  22   4         56.70         53.20        25.70 o
   2  22   4        254.26        274.10        30.63 o
  -2  23   4         36.52          3.81        35.58 o
  -1  23   4          3.30         34.01        30.27 o
   0  23   4        162.69        197.16        26.39 o
   1  23   4         11.09         12.72        27.44 o
   2  23   4          5.70          9.33        31.19 o
  -2  24   4          0.04         12.13        36.82 o
  -1  24   4        126.02         97.58        31.42 o
   0  24   4          0.36          5.51        29.38 o
   1  24   4         64.78         94.93        29.94 o
  -1  25   4         22.88         40.75        32.63 o
   0  25   4          1.37        -14.07        26.19 o
   1  25   4         27.27         10.14        31.57 o
  -5   0   5         76.76         87.45        35.49 o
  -3   0   5         41.62         67.78        29.46 o
  -1   0   5      35352.68      35693.48       144.62 o
   1   0   5      24224.98      24415.83       203.27 o
   3   0   5        278.82        297.96        28.76 o
   5   0   5         42.28        -13.65        33.08 o
  -6   1   5          0.22         16.22        27.18 o
  -5   1   5         22.09         25.20        23.10 o
  -4   1   5         91.20        111.66        23.29 o
  -3   1   5        526.08        519.51        23.19 o
  -2   1   5         10.93         27.21        20.81 o
  -1   1   5        556.51        554.24        29.64 o
   0   1   5       7225.88       7374.32        90.35 o
   1   1   5        272.65        286.04        25.01 o
   2   1   5        152.48        161.85        19.90 o
   3   1   5        661.60        681.75        25.55 o
   4   1   5        246.78        255.95        25.81 o
   5   1   5         59.79         65.66        23.45 o
  -6   2   5          2.21        -10.70        31.02 o
  -5   2   5        162.95        177.79        24.34 o
  -4   2   5         88.56         91.40        21.39 o
  -3   2   5         45.61         56.03        22.31 o
  -2   2   5        223.83        221.30        22.47 o
  -1   2   5      27225.87      27662.91       253.31 o
   0   2   5      12762.07      12704.38       107.43 o
   1   2   5        548.40        560.23        25.62 o
   2   2   5        748.43        732.18        24.13 o
   3   2   5          0.16          3.57        19.50 o
   4   2   5        220.88        224.91        22.62 o
   5   2   5         68.62        103.88        27.83 o
  -6   3   5          1.54         10.05        28.41 o
  -5   3   5          7.63         38.61        23.48 o
  -4   3   5        321.24        310.07        23.80 o
  -3   3   5        727.81        747.31        24.25 o
  -2   3   5         56.41         64.13        21.93 o
  -1   3   5        521.33        529.17        28.54 o
   0   3   5         45.65         54.06        27.08 o
   1   3   5        621.71        614.46        23.27 o
   2   3   5        337.94        316.68        21.16 o
   3   3   5        313.25        286.97        21.40 o
   4   3   5        470.89        490.43        23.44 o
   5   3   5          2.32          0.54        28.58 o
  -6   4   5          1.02         27.79        28.73 o
  -5   4   5        166.91        183.14        26.33 o
  -4   4   5         15.50         22.25        21.43 o
  -3   4   5        545.99        540.95        24.11 o
  -2   4   5       1338.85       1323.36        26.26 o
  -1   4   5        258.12        280.33        27.19 o
   0   4   5        198.05        189.62        22.19 o
   1   4   5       4489.64       4393.90        43.64 o
   2   4   5       2556.96       2613.96        42.82 o
   3   4   5         84.46         95.74        19.81 o
   4   4   5          7.16         17.93        21.29 o
   5   4   5         24.82         37.59        22.91 o
  -6   5   5          0.17         38.40        28.74 o
  -5   5   5         33.70         57.68        25.27 o
  -4   5   5         45.51         47.13        22.72 o
  -3   5   5        212.10        247.77        22.57 o
  -2   5   5       1298.03       1229.21        28.79 o
  -1   5   5         47.79         46.10        23.47 o
   0   5   5       2274.40       2331.20        32.39 o
   1   5   5       1543.50       1559.92        28.51 o
   2   5   5         24.53         25.08        19.14 o
   3   5   5         87.25         94.85        18.09 o
   4   5   5         34.58         56.53        19.62 o
   5   5   5         34.07         13.11        23.73 o
  -6   6   5          2.91         33.98        28.46 o
  -5   6   5         63.37         64.43        25.03 o
  -4   6   5         25.49         38.76        22.73 o
  -3   6   5        195.55        189.38        22.15 o
  -2   6   5       3735.30       3545.16        34.83 o
  -1   6   5        370.65        364.39        25.58 o
   0   6   5        662.61        692.97        26.46 o
   1   6   5        114.11        110.16        22.08 o
   2   6   5        289.73        256.01        26.31 o
   3   6   5         12.38         34.60        20.63 o
   4   6   5        252.22        254.19        22.93 o
   5   6   5         32.94         37.21        24.69 o
  -5   7   5         20.84         40.56        25.63 o
  -4   7   5         58.47         74.79        23.74 o
  -3   7   5        186.26        190.25        24.42 o
  -2   7   5        465.25        511.14        26.16 o
  -1   7   5        269.62        260.54        19.19 o
   0   7   5       8013.23       7897.66        47.18 o
   1   7   5         87.96        103.71        21.22 o
   2   7   5          0.24          0.64        18.43 o
   3   7   5        284.11        259.29        20.05 o
   4   7   5         28.09         37.36        22.25 o
   5   7   5          0.01          2.30        20.56 o
  -5   8   5         18.69         10.98        23.78 o
  -4   8   5        225.98        268.99        26.38 o
  -3   8   5        130.89        125.69        24.94 o
  -2   8   5       1347.16       1335.80        30.48 o
  -1   8   5         33.62         76.76        22.62 o
   0   8   5       1559.93       1646.80        29.24 o
   1   8   5       1508.59       1546.91        28.38 o
   2   8   5        668.48        628.85        21.87 o
   3   8   5         59.13         64.92        22.00 o
   4   8   5         12.66         17.11        23.88 o
   5   8   5          2.91          6.75        26.23 o
  -5   9   5          1.96        -26.42        27.38 o
  -4   9   5         82.80         84.37        27.21 o
  -3   9   5          4.57          8.35        24.12 o
  -2   9   5       2392.30       2389.00        64.75 o
  -1   9   5        466.80        468.95        24.48 o
   0   9   5       1772.45       1732.53        47.87 o
   1   9   5          7.18          4.23        20.99 o
   2   9   5         20.72         39.58        18.73 o
   3   9   5        339.79        397.88        24.50 o
   4   9   5         55.08         49.88        24.82 o
   5   9   5          1.38          8.64        26.64 o
  -5  10   5         39.37         53.21        57.39 o
  -4  10   5         11.18         23.12        30.57 o
  -3  10   5        514.32        540.90        31.69 o
  -2  10   5        416.44        452.17        30.16 o
  -1  10   5        496.30        459.57        24.25 o
   0  10   5       1758.58       1755.00        28.29 o
   1  10   5       3389.89       3347.63        35.19 o
   2  10   5         23.17         35.48        21.99 o
   3  10   5        523.30        509.76        22.89 o
   4  10   5          2.59         19.09        21.20 o
   5  10   5          2.24         13.71        28.01 o
  -5  11   5          8.08         53.09        33.32 o
  -4  11   5         10.72         20.88        26.15 o
  -3  11   5         17.88         34.43        24.97 o
  -2  11   5         73.70         81.36        24.69 o
  -1  11   5          5.08         11.29        22.12 o
   0  11   5        405.16        418.12        21.82 o
   1  11   5        254.21        246.60        22.45 o
   2  11   5        289.26        294.91        20.61 o
   3  11   5          1.12         10.66        22.75 o
   4  11   5         51.20         53.77        25.26 o
   5  11   5          2.58         21.55        28.69 o
  -5  12   5          9.30         35.48        34.66 o
  -4  12   5         71.50         63.95        26.15 o
  -3  12   5          3.66         -6.80        24.12 o
  -2  12   5        963.45        962.20        32.40 o
  -1  12   5        281.97        261.47        23.36 o
   0  12   5         99.97         97.13        22.85 o
   1  12   5         79.08         64.29        22.16 o
   2  12   5        173.35        188.16        23.26 o
   3  12   5         30.85         24.91        24.14 o
   4  12   5         71.68         60.03        25.56 o
   5  12   5          1.18          1.53        30.08 o
  -5  13   5         12.53        -14.39        35.71 o
  -4  13   5         10.92        -21.31        31.45 o
  -3  13   5       1319.17       1281.45        30.67 o
  -2  13   5         48.48         41.30        23.63 o
  -1  13   5         40.27         74.04        22.87 o
   0  13   5        247.17        260.10        21.55 o
   1  13   5        112.25        127.89        21.85 o
   2  13   5        219.88        196.82        23.07 o
   3  13   5        449.81        434.40        26.29 o
   4  13   5          0.05         17.76        26.58 o
   5  13   5          0.13          4.06        31.25 o
  -5  14   5         17.40         -6.32        36.19 o
  -4  14   5         12.03         35.96        34.18 o
  -3  14   5          8.20         11.55        21.38 o
  -2  14   5        233.16        211.90        29.41 o
  -1  14   5        650.76        663.18        26.18 o
   0  14   5         16.95         12.09        22.43 o
   1  14   5         80.71         68.13        22.26 o
   2  14   5         50.13         52.43        23.15 o
   3  14   5          4.83         10.05        26.40 o
   4  14   5          3.84          0.36        29.79 o
  -5  15   5          0.01         31.52        36.51 o
  -4  15   5          9.63         28.23        33.16 o
  -3  15   5         60.95        105.63        31.87 o
  -2  15   5        273.39        254.19        51.80 o
  -1  15   5        256.47        267.35        24.56 o
   0  15   5        274.48        270.20        21.69 o
   1  15   5        280.22        269.42        21.78 o
   2  15   5          6.71         18.71        23.52 o
   3  15   5        519.50        557.53        28.56 o
   4  15   5        127.05        116.70        34.66 o
  -4  16   5          2.80         48.22        44.68 o
  -3  16   5          1.83        -24.61        31.42 o
  -2  16   5        524.28        576.14        31.35 o
  -1  16   5        180.92        218.60        24.35 o
   0  16   5        118.28        111.72        21.89 o
   1  16   5         81.64        107.21        22.24 o
   2  16   5         20.36         49.61        25.04 o
   3  16   5         96.93         96.66        22.71 o
   4  16   5          0.05         44.72        34.72 o
  -4  17   5          4.91          2.41        34.26 o
  -3  17   5          8.93         10.92        31.79 o
  -2  17   5          0.23         39.47        29.40 o
  -1  17   5        476.68        492.87        25.50 o
   0  17   5        665.23        648.95        24.64 o
   1  17   5          0.49         21.74        22.16 o
   2  17   5         72.22         66.14        24.68 o
   3  17   5          0.76         22.21        28.14 o
   4  17   5          9.82         30.62        50.36 o
  -4  18   5         24.69         22.90        35.30 o
  -3  18   5         16.33          6.19        26.57 o
  -2  18   5         35.65         57.34        29.92 o
  -1  18   5         46.05         56.08        23.72 o
   0  18   5        116.13        155.49        23.71 o
   1  18   5        505.28        520.26        26.32 o
   2  18   5        113.54         94.73        25.93 o
   3  18   5        198.44        210.19        26.43 o
   4  18   5          0.32         15.64        28.60 o
  -4  19   5         10.18        -27.98        37.00 o
  -3  19   5          4.39          8.12        32.07 o
  -2  19   5          2.06          6.66        31.22 o
  -1  19   5          2.91          1.84        24.31 o
   0  19   5         94.99         93.86        23.45 o
   1  19   5         40.29         36.45        24.47 o
   2  19   5          8.82         26.34        26.62 o
   3  19   5         64.07         81.21        33.87 o
  -3  20   5          0.07          7.29        28.39 o
  -2  20   5          0.02         -3.54        27.07 o
  -1  20   5        248.02        258.34        26.64 o
   0  20   5        551.08        557.75        25.94 o
   1  20   5         17.36         28.41        24.95 o
   2  20   5         28.07         37.06        27.43 o
   3  20   5         19.48         54.18        33.46 o
  -3  21   5          0.01         19.08        35.31 o
  -2  21   5          8.60         44.40        32.61 o
  -1  21   5         28.36         25.70        25.57 o
   0  21   5        167.81        186.20        27.13 o
   1  21   5          0.03         14.26        25.66 o
   2  21   5         22.45         38.68        28.41 o
   3  21   5         32.42         78.85        35.88 o
  -3  22   5          0.06         34.76        36.01 o
  -2  22   5         17.30         32.36        33.05 o
  -1  22   5        145.38        138.62        28.31 o
   0  22   5          5.77         10.76        26.41 o
   1  22   5        161.87        159.04        27.13 o
   2  22   5          3.54         21.26        28.49 o
  -2  23   5          9.20         23.31        35.51 o
  -1  23   5         20.65         41.35        30.51 o
   0  23   5         19.63         40.41        31.66 o
   1  23   5          0.03         -9.56        29.39 o
   2  23   5          0.22          3.60        31.42 o
  -2  24   5         80.49        140.44        37.26 o
  -1  24   5         61.13         78.76        31.31 o
   0  24   5         44.31         38.22        31.07 o
   1  24   5          5.26         19.86        28.89 o
  -1  25   5          6.89         40.74        33.46 o
   0  25   5         42.82         74.60        37.48 o
  -6   0   6          3.96         42.26        36.73 o
  -4   0   6         74.01        124.71        30.30 o
  -2   0   6       1069.46       1071.75        49.64 o
   0   0   6        334.52        344.64        40.30 o
   2   0   6       9511.75       9773.71        74.87 o
   4   0   6         23.35         38.07        29.20 o
  -6   1   6         25.22         43.32        29.08 o
  -5   1   6         12.38         38.47        24.51 o
  -4   1   6         67.77         69.53        21.93 o
  -3   1   6        297.17        277.36        22.36 o
  -2   1   6       2096.60       2074.61        28.85 o
  -1   1   6        178.27        171.93        25.64 o
   0   1   6       6776.78       6722.05        47.32 o
   1   1   6       5734.83       5793.55        55.82 o
   2   1   6        998.05        998.93        28.13 o
   3   1   6         30.72         51.88        19.68 o
   4   1   6          3.58          8.98        21.01 o
   5   1   6        131.20        124.16        23.99 o
  -6   2   6          0.16         11.79        27.41 o
  -5   2   6          2.42         12.91        23.40 o
  -4   2   6        132.84        167.67        22.08 o
  -3   2   6         43.29         34.77        22.18 o
  -2   2   6        142.75         99.15        21.53 o
  -1   2   6        152.59        134.11        24.73 o
   0   2   6       2776.96       2771.39        35.74 o
   1   2   6        197.14        213.30        22.82 o
   2   2   6       3248.31       3361.58        30.44 o
   3   2   6          0.25         19.85        24.04 o
   4   2   6        856.13        882.21        28.97 o
   5   2   6          0.01          8.25        23.28 o
  -6   3   6         31.48         43.10        28.81 o
  -5   3   6        113.91        148.55        24.09 o
  -4   3   6         43.85         47.37        22.11 o
  -3   3   6         23.23         16.63        21.37 o
  -2   3   6       2127.73       2169.85        28.74 o
  -1   3   6       7022.76       7123.70        49.42 o
   0   3   6       1559.20       1534.74        30.89 o
   1   3   6       2612.57       2618.99        31.13 o
   2   3   6        930.91        881.49        24.65 o
   3   3   6         93.31        118.85        24.83 o
   4   3   6         10.25         16.30        24.46 o
   5   3   6         24.19         56.96        24.41 o
  -6   4   6          0.11         11.14        27.59 o
  -5   4   6        176.34        179.93        23.95 o
  -4   4   6         51.62         36.75        23.14 o
  -3   4   6         98.82        113.47        17.90 o
  -2   4   6        353.33        317.81        23.98 o
  -1   4   6       1938.21       1923.52        28.06 o
   0   4   6       5265.34       5311.46        41.53 o
   1   4   6        255.63        234.02        21.77 o
   2   4   6       1036.45       1036.51        28.97 o
   3   4   6        110.09        134.79        19.71 o
   4   4   6          5.72         20.87        21.48 o
   5   4   6          1.03          8.56        29.39 o
  -6   5   6          2.97         35.40        29.56 o
  -5   5   6         89.89         74.15        25.10 o
  -4   5   6        100.55        147.79        22.68 o
  -3   5   6        575.10        614.98        24.06 o
  -2   5   6         59.06         79.50        21.79 o
  -1   5   6          0.68         11.27        22.71 o
   0   5   6         22.53          8.24        27.27 o
   1   5   6       1623.63       1621.17        26.67 o
   2   5   6       2764.38       2726.89        32.94 o
   3   5   6        535.32        517.39        20.57 o
   4   5   6        124.18        138.90        22.72 o
   5   5   6          0.08         22.04        27.09 o
  -6   6   6          7.48         28.30        28.69 o
  -5   6   6        122.20        137.09        25.41 o
  -4   6   6          0.37         23.79        22.41 o
  -3   6   6         93.28        110.09        22.20 o
  -2   6   6        770.19        737.75        25.92 o
  -1   6   6         73.46        101.08        20.29 o
   0   6   6         28.38         52.95        21.95 o
   1   6   6       1583.40       1530.70        28.42 o
   2   6   6        436.69        426.54        20.63 o
   3   6   6        252.84        227.04        19.54 o
   4   6   6         20.61         27.97        19.40 o
   5   6   6          0.50          2.86        24.57 o
  -5   7   6          7.05          2.20        25.74 o
  -4   7   6         33.59         28.58        24.04 o
  -3   7   6         22.87         40.80        23.73 o
  -2   7   6        214.57        202.62        20.98 o
  -1   7   6        500.98        506.02        24.94 o
   0   7   6       1536.29       1536.00        27.57 o
   1   7   6        559.68        571.71        28.06 o
   2   7   6        158.15        167.89        20.14 o
   3   7   6       1828.80       1840.72        27.92 o
   4   7   6         29.51         49.75        21.40 o
   5   7   6         16.41         39.17        26.01 o
  -5   8   6         47.57         61.60        27.16 o
  -4   8   6         30.96         54.11        25.18 o
  -3   8   6       1157.40       1144.01        24.42 o
  -2   8   6        394.02        384.60        25.39 o
  -1   8   6        306.64        374.54        23.94 o
   0   8   6         98.24        115.99        20.72 o
   1   8   6        149.93        169.49        21.73 o
   2   8   6         67.13         79.79        20.51 o
   3   8   6         19.16         23.32        23.20 o
   4   8   6          1.60         11.36        22.71 o
   5   8   6         14.93          1.45        23.40 o
  -5   9   6          7.98        -19.43        29.67 o
  -4   9   6         10.16          3.06        25.74 o
  -3   9   6        637.99        625.32        24.57 o
  -2   9   6       1854.69       1798.46        43.10 o
  -1   9   6         15.00         17.52        22.30 o
   0   9   6        237.17        255.36        22.29 o
   1   9   6         74.71        103.96        20.82 o
   2   9   6        497.64        497.72        22.56 o
   3   9   6       1438.58       1448.18        28.06 o
   4   9   6         92.02         71.56        22.62 o
   5   9   6         24.05         36.53        26.96 o
  -5  10   6         39.12         58.29        30.28 o
  -4  10   6          7.61         -6.28        39.48 o
  -3  10   6        157.63        169.69        21.95 o
  -2  10   6         18.73          3.45        24.55 o
  -1  10   6         37.60         49.19        21.27 o
   0  10   6       1271.34       1289.91        26.31 o
   1  10   6        240.37        200.71        20.07 o
   2  10   6         18.18         21.87        19.07 o
   3  10   6         37.97         66.02        23.30 o
   4  10   6         64.68         69.56        19.61 o
   5  10   6         10.19         20.29        27.73 o
  -5  11   6          5.75         91.67        33.60 o
  -4  11   6          3.43          4.67        31.56 o
  -3  11   6        165.79        172.60        24.56 o
  -2  11   6         79.22         86.23        21.14 o
  -1  11   6       1862.51       1856.47        26.92 o
   0  11   6        137.32        115.70        23.45 o
   1  11   6         40.55         47.45        20.31 o
   2  11   6         52.90         78.12        22.42 o
   3  11   6         33.08         24.78        20.04 o
   4  11   6          0.05          9.73        26.26 o
   5  11   6          5.14         37.50        27.84 o
  -5  12   6         27.54         60.82        34.62 o
  -4  12   6         49.75         72.98        31.68 o
  -3  12   6         22.27         54.24        24.47 o
  -2  12   6         10.72         11.34        25.93 o
  -1  12   6          3.31         31.30        21.86 o
   0  12   6         24.23         56.64        23.63 o
   1  12   6        470.67        462.28        22.46 o
   2  12   6          2.08         19.47        22.19 o
   3  12   6          0.55         -7.91        22.99 o
   4  12   6          8.47         19.34        25.67 o
   5  12   6         27.76         41.46        25.10 o
  -5  13   6          2.13          3.55        28.52 o
  -4  13   6        142.68        179.11        32.34 o
  -3  13   6       1301.83       1248.52        34.76 o
  -2  13   6        622.32        555.18        31.95 o
  -1  13   6          9.61          9.66        21.45 o
   0  13   6       1315.00       1314.88        31.05 o
   1  13   6        293.08        300.73        20.46 o
   2  13   6        268.80        312.56        23.87 o
   3  13   6        454.67        392.20        26.22 o
   4  13   6          8.85         24.15        20.83 o
  -5  14   6          4.41          3.19        36.15 o
  -4  14   6         44.46         65.01        32.10 o
  -3  14   6        115.23        157.42        29.91 o
  -2  14   6        115.30        140.66        30.63 o
  -1  14   6        806.29        839.50        41.28 o
   0  14   6        160.38        182.83        26.36 o
   1  14   6        216.02        213.83        22.53 o
   2  14   6        154.22        176.71        23.48 o
   3  14   6         60.92         78.97        26.52 o
   4  14   6         80.46        147.28        27.90 o
  -5  15   6          7.70         31.84        30.92 o
  -4  15   6         27.63         36.71        33.86 o
  -3  15   6          1.17         11.27        31.61 o
  -2  15   6         80.74         65.67        30.91 o
  -1  15   6        784.51        757.88        25.01 o
   0  15   6        582.95        598.85        27.16 o
   1  15   6        109.00         99.35        22.12 o
   2  15   6          0.03          5.86        22.32 o
   3  15   6        439.38        461.01        23.80 o
   4  15   6          3.59         33.65        29.80 o
  -4  16   6         44.84         83.68        34.69 o
  -3  16   6         53.74         72.18        32.16 o
  -2  16   6        552.41        515.84        31.19 o
  -1  16   6        352.69        359.30        24.31 o
   0  16   6          2.32         15.50        25.48 o
   1  16   6         73.91         58.06        22.04 o
   2  16   6        488.91        472.11        25.40 o
   3  16   6        104.63        105.12        26.83 o
   4  16   6          1.68         -3.74        32.27 o
  -4  17   6         53.17         20.19        35.13 o
  -3  17   6         24.88         27.41        31.88 o
  -2  17   6          0.50         24.78        30.03 o
  -1  17   6       1294.76       1254.69        28.57 o
   0  17   6        109.23        101.55        27.01 o
   1  17   6         76.52         89.89        22.17 o
   2  17   6        245.52        287.61        25.01 o
   3  17   6        157.35        182.88        27.86 o
   4  17   6          3.59        -15.99        29.20 o
  -4  18   6         28.63         23.88        35.16 o
  -3  18   6          1.98        -18.09        25.82 o
  -2  18   6        146.48        142.59        30.38 o
  -1  18   6        444.02        411.64        25.99 o
   0  18   6         67.00         66.74        25.57 o
   1  18   6         99.34         94.48        23.36 o
   2  18   6        119.59        102.00        22.64 o
   3  18   6          0.30         16.62        28.30 o
   4  18   6         11.56         17.84        37.27 o
  -4  19   6         19.40         57.36        35.71 o
  -3  19   6        121.99        107.02        33.66 o
  -2  19   6         26.37          4.95        31.82 o
  -1  19   6         84.83         93.19        25.19 o
   0  19   6          4.45         -4.68        27.22 o
   1  19   6          6.58         -9.17        24.04 o
   2  19   6        123.57        151.68        26.25 o
   3  19   6         97.82         63.45        30.72 o
  -3  20   6         16.44         40.20        34.48 o
  -2  20   6         49.52         89.47        27.64 o
  -1  20   6        145.47        172.59        27.38 o
   0  20   6          1.21        -11.55        26.07 o
   1  20   6         49.82         58.31        27.32 o
   2  20   6          5.62         15.06        26.49 o
   3  20   6          9.55         23.08        33.67 o
  -3  21   6          7.78         26.89        35.13 o
  -2  21   6         77.93         67.49        33.57 o
  -1  21   6          0.70          7.22        26.56 o
   0  21   6          2.76         33.60        28.17 o
   1  21   6         12.95         33.22        27.00 o
   2  21   6         10.72         37.07        28.05 o
   3  21   6         24.66         56.19        36.29 o
  -3  22   6          7.03         15.74        47.71 o
  -2  22   6          2.68         -2.76        33.08 o
  -1  22   6         49.84         61.44        27.66 o
   0  22   6         15.02         19.45        28.36 o
   1  22   6         34.59         29.38        25.41 o
   2  22   6          4.53         15.31        29.78 o
  -2  23   6         19.32         22.83        35.61 o
  -1  23   6          0.43         -7.62        29.09 o
   0  23   6        100.05        134.77        27.87 o
   1  23   6         34.32         39.34        28.08 o
   2  23   6         95.38         85.00        31.16 o
  -1  24   6         20.89          2.73        30.09 o
   0  24   6          0.00          4.61        31.99 o
   1  24   6         28.69         33.13        27.92 o
   0  25   6         13.06         26.24        31.11 o
  -5   0   7         71.82         73.78        32.24 o
  -3   0   7          0.12         30.77        31.99 o
  -1   0   7       1558.60       1641.79        42.80 o
   1   0   7        757.95        757.01        28.92 o
   3   0   7        616.10        627.17        30.55 o
   5   0   7          2.37         15.03        32.71 o
  -6   1   7          0.03         11.07        28.05 o
  -5   1   7        167.43        154.48        24.05 o
  -4   1   7         45.20         58.95        23.54 o
  -3   1   7        349.88        339.64        21.58 o
  -2   1   7        337.23        338.42        21.11 o
  -1   1   7        383.81        405.50        25.46 o
   0   1   7        139.59        145.92        21.96 o
   1   1   7       5371.41       5355.07        45.50 o
   2   1   7         94.02         88.84        19.71 o
   3   1   7         85.14         58.57        19.69 o
   4   1   7        110.86        125.05        22.59 o
   5   1   7         31.09         54.28        24.58 o
  -6   2   7          4.17          1.16        29.59 o
  -5   2   7         89.59        119.36        23.49 o
  -4   2   7         27.95         24.37        22.20 o
  -3   2   7        410.11        420.53        22.76 o
  -2   2   7        278.41        272.53        21.55 o
  -1   2   7        669.78        686.33        23.59 o
   0   2   7       3207.21       3180.77        31.02 o
   1   2   7         12.82          8.17        24.30 o
   2   2   7       2160.72       2048.33        24.74 o
   3   2   7         24.77         21.38        19.65 o
   4   2   7         17.49         27.49        21.32 o
   5   2   7         18.92         25.53        23.75 o
  -6   3   7          6.43          8.31        26.82 o
  -5   3   7          8.32         29.27        24.11 o
  -4   3   7         85.97         70.79        22.44 o
  -3   3   7        105.40         97.61        20.70 o
  -2   3   7        544.70        525.67        24.25 o
  -1   3   7        545.01        475.00        24.17 o
   0   3   7        175.01        140.91        21.57 o
   1   3   7       1438.96       1378.11        24.87 o
   2   3   7        184.13        161.60        20.34 o
   3   3   7        483.31        472.22        21.26 o
   4   3   7         25.63         48.01        21.84 o
   5   3   7        192.31        183.09        24.99 o
  -6   4   7          3.50          1.98        28.68 o
  -5   4   7          0.36          2.89        23.88 o
  -4   4   7          3.05         10.26        21.94 o
  -3   4   7        980.51        975.67        24.54 o
  -2   4   7        873.39        814.93        25.22 o
  -1   4   7          1.85         -2.10        21.94 o
   0   4   7          2.96         19.22        20.48 o
   1   4   7          8.39         14.47        18.37 o
   2   4   7        228.54        275.13        23.73 o
   3   4   7          2.59          4.91        24.55 o
   4   4   7          0.19          3.04        25.26 o
   5   4   7          0.88         -1.50        23.69 o
  -6   5   7         33.30         24.80        29.47 o
  -5   5   7         13.29         22.28        25.12 o
  -4   5   7         21.15         19.57        22.24 o
  -3   5   7         75.56         91.50        18.90 o
  -2   5   7         97.99         81.39        21.17 o
  -1   5   7        664.82        632.46        24.81 o
   0   5   7        928.13        913.81        26.14 o
   1   5   7       1369.17       1347.68        25.70 o
   2   5   7        702.37        705.34        21.06 o
   3   5   7          0.00          9.31        23.17 o
   4   5   7         92.33         98.10        26.58 o
   5   5   7         69.72         53.64        25.44 o
  -5   6   7         49.36         82.32        25.07 o
  -4   6   7         22.85         34.60        22.56 o
  -3   6   7        419.97        439.46        23.86 o
  -2   6   7        577.58        539.88        24.97 o
  -1   6   7        318.81        346.15        24.24 o
   0   6   7       1376.18       1421.03        26.43 o
   1   6   7          0.45          0.50        19.61 o
   2   6   7        333.76        341.77        24.87 o
   3   6   7        181.05        198.41        19.57 o
   4   6   7        306.93        307.41        26.62 o
   5   6   7         54.61         66.64        25.07 o
  -5   7   7          0.18         22.69        26.71 o
  -4   7   7        105.67        102.17        24.12 o
  -3   7   7        480.46        470.09        24.54 o
  -2   7   7       1401.70       1390.76        28.09 o
  -1   7   7         73.65        101.58        22.39 o
   0   7   7       1882.49       1813.84        27.05 o
   1   7   7         10.71         34.26        20.13 o
   2   7   7          2.58         -2.50        19.02 o
   3   7   7        737.10        762.30        25.32 o
   4   7   7         74.48         73.51        20.61 o
   5   7   7         16.95         13.36        30.03 o
  -5   8   7         17.37         39.70        27.00 o
  -4   8   7        378.84        389.98        26.21 o
  -3   8   7          4.80          4.10        21.13 o
  -2   8   7        459.92        480.95        22.39 o
  -1   8   7         21.18         33.01        20.81 o
   0   8   7         34.13         24.06        19.24 o
   1   8   7         64.49         51.24        20.44 o
   2   8   7        136.63        153.47        20.43 o
   3   8   7        311.22        269.78        22.31 o
   4   8   7        223.11        229.88        22.80 o
   5   8   7          1.75         25.54        32.75 o
  -5   9   7          1.22         13.65        28.41 o
  -4   9   7        107.31        111.44        25.81 o
  -3   9   7         61.21         70.86        24.91 o
  -2   9   7        268.89        258.26        24.23 o
  -1   9   7        839.73        859.69        25.67 o
   0   9   7       5134.34       5116.34        75.07 o
   1   9   7       1630.94       1626.75        30.46 o
   2   9   7        248.88        230.75        20.64 o
   3   9   7         89.38         96.94        22.34 o
   4   9   7         40.28         55.32        23.60 o
   5   9   7          9.93         13.39        23.22 o
  -5  10   7          0.12         23.61        29.79 o
  -4  10   7         10.59         25.88        29.67 o
  -3  10   7        110.29        106.97        28.57 o
  -2  10   7        122.59        136.78        23.37 o
  -1  10   7        671.69        641.42        24.63 o
   0  10   7         13.62         16.37        20.76 o
   1  10   7       1068.02       1042.51        30.63 o
   2  10   7        352.57        372.94        22.27 o
   3  10   7        251.20        238.13        18.36 o
   4  10   7         11.82         36.98        20.27 o
   5  10   7         21.59         48.94        28.40 o
  -5  11   7          0.49        -24.90        37.55 o
  -4  11   7          8.02        -19.61        31.59 o
  -3  11   7        196.52        168.56        31.39 o
  -2  11   7       1048.53       1052.00        25.32 o
  -1  11   7        613.47        597.09        24.24 o
   0  11   7        167.28        180.64        20.35 o
   1  11   7        429.16        419.58        22.54 o
   2  11   7       1948.30       1899.39        27.85 o
   3  11   7         39.96         53.13        22.17 o
   4  11   7          3.27         33.81        24.74 o
   5  11   7         11.53         13.59        28.83 o
  -5  12   7         23.72         67.03        35.27 o
  -4  12   7         58.41         58.21        32.17 o
  -3  12   7        478.59        444.67        32.10 o
  -2  12   7         27.15         43.80        21.09 o
  -1  12   7         10.32         33.52        21.79 o
   0  12   7        104.03         81.72        20.74 o
   1  12   7        417.12        421.35        20.58 o
   2  12   7          1.05          6.81        21.66 o
   3  12   7        123.36        108.63        20.97 o
   4  12   7          0.58         -2.38        26.48 o
   5  12   7          1.02          1.85        29.75 o
  -5  13   7          5.32         40.11        28.69 o
  -4  13   7         47.67         39.70        32.57 o
  -3  13   7        131.26        182.46        44.73 o
  -2  13   7          7.98         29.35        25.43 o
  -1  13   7         22.73         27.30        21.97 o
   0  13   7        105.32        114.53        20.70 o
   1  13   7        151.98        160.63        20.21 o
   2  13   7        122.06        133.08        19.08 o
   3  13   7         58.40         66.10        24.36 o
   4  13   7         63.77         69.39        23.85 o
  -5  14   7         21.10         83.16        35.84 o
  -4  14   7         89.82         55.54        26.90 o
  -3  14   7          7.80         25.58        30.56 o
  -2  14   7          3.10         50.57        26.04 o
  -1  14   7        147.07        169.75        19.83 o
   0  14   7        585.22        555.80        22.97 o
   1  14   7        766.58        790.94        25.64 o
   2  14   7        260.68        249.97        19.41 o
   3  14   7        421.99        412.91        23.43 o
   4  14   7          0.27        -10.10        27.97 o
  -4  15   7          1.78         13.86        33.80 o
  -3  15   7         36.55         51.57        25.88 o
  -2  15   7        945.60        962.04        26.47 o
  -1  15   7          0.80          8.37        19.74 o
   0  15   7          6.68         22.03        22.03 o
   1  15   7        190.52        188.48        21.70 o
   2  15   7        548.01        505.86        24.42 o
   3  15   7         26.73         36.02        25.43 o
   4  15   7         17.91         18.52        29.23 o
  -4  16   7          0.13          6.67        28.00 o
  -3  16   7         14.99         -1.70        34.18 o
  -2  16   7         25.18         50.54        26.65 o
  -1  16   7        351.81        362.83        24.31 o
   0  16   7        221.27        236.79        22.89 o
   1  16   7         39.68         50.23        22.42 o
   2  16   7         74.09         97.15        22.97 o
   3  16   7        158.48        170.81        25.67 o
   4  16   7          0.08         15.86        30.10 o
  -4  17   7          4.27          4.70        35.64 o
  -3  17   7          1.87         34.69        32.53 o
  -2  17   7        588.69        567.64        32.44 o
  -1  17   7        252.69        269.00        24.48 o
   0  17   7         99.32        118.55        23.17 o
   1  17   7         29.33         34.53        21.63 o
   2  17   7         66.78         72.47        24.34 o
   3  17   7         38.85         48.18        26.91 o
   4  17   7          6.23         20.85        32.88 o
  -4  18   7          3.95         -9.96        35.40 o
  -3  18   7          0.58         55.32        31.80 o
  -2  18   7         57.26         69.79        30.62 o
  -1  18   7        803.62        831.89        27.25 o
   0  18   7          0.69         23.77        23.10 o
   1  18   7         80.03         77.20        25.70 o
   2  18   7          1.72         31.01        24.76 o
   3  18   7          8.04         44.16        28.46 o
  -4  19   7          9.74        -30.21        37.21 o
  -3  19   7          0.44         32.30        26.16 o
  -2  19   7         40.00         40.26        33.57 o
  -1  19   7        181.88        190.46        24.79 o
   0  19   7        125.46        131.53        24.74 o
   1  19   7         73.66         63.89        25.45 o
   2  19   7         16.17         39.09        23.08 o
   3  19   7         49.81         51.14        29.91 o
  -3  20   7          0.62         17.40        34.55 o
  -2  20   7         14.91         39.84        33.01 o
  -1  20   7         63.15         58.09        27.39 o
   0  20   7        240.49        236.53        25.02 o
   1  20   7          6.52         26.02        23.59 o
   2  20   7         27.90         39.12        26.75 o
   3  20   7         70.41         28.96        31.80 o
  -3  21   7          8.61        -12.49        35.50 o
  -2  21   7          2.16        -19.40        33.22 o
  -1  21   7         20.25         32.80        26.02 o
   0  21   7        105.36        144.85        29.21 o
   1  21   7         96.70         95.76        26.45 o
   2  21   7         25.36         30.79        27.42 o
  -2  22   7         39.28         40.50        34.26 o
  -1  22   7         15.16         36.74        27.43 o
   0  22   7         13.28         35.28        26.52 o
   1  22   7        171.43        204.05        32.01 o
   2  22   7          6.40          6.17        29.59 o
  -2  23   7          0.04          9.59        36.19 o
  -1  23   7          3.53         26.31        28.63 o
   0  23   7          8.24         23.00        26.00 o
   1  23   7        194.75        207.01        34.70 o
   2  23   7         19.98         40.88        31.04 o
  -1  24   7         13.19         16.42        30.94 o
   0  24   7         32.62         29.53        27.33 o
   1  24   7         13.88         44.85        37.81 o
  -6   0   8         10.24         13.08        36.95 o
  -4   0   8         37.38         47.45        30.07 o
  -2   0   8       9062.61       8902.79        93.45 o
   0   0   8        175.50        187.86        30.67 o
   2   0   8         16.91         -1.87        27.88 o
   4   0   8        171.37        194.85        31.69 o
  -6   1   8          0.04         -2.66        28.25 o
  -5   1   8          9.05         54.49        25.12 o
  -4   1   8         33.75         22.70        22.06 o
  -3   1   8          2.76         12.83        21.48 o
  -2   1   8       3569.03       3455.71        53.69 o
  -1   1   8         88.05        117.14        22.15 o
   0   1   8        660.47        613.92        23.75 o
   1   1   8        227.72        287.72        21.17 o
   2   1   8       2801.55       2705.56        41.04 o
   3   1   8          0.36         15.53        19.74 o
   4   1   8          9.29          1.87        21.49 o
   5   1   8          7.65         31.50        25.47 o
  -6   2   8          1.90         17.20        27.65 o
  -5   2   8         13.50         18.95        24.00 o
  -4   2   8        150.96        169.16        21.95 o
  -3   2   8        569.47        568.42        23.65 o
  -2   2   8      10581.07      10378.17        48.03 o
  -1   2   8         19.00          0.30        18.98 o
   0   2   8        175.88        168.39        22.05 o
   1   2   8       1436.82       1375.18        24.93 o
   2   2   8         81.14         64.15        19.74 o
   3   2   8        901.92        918.06        23.79 o
   4   2   8        544.44        546.85        23.84 o
   5   2   8          2.73          5.60        23.85 o
  -6   3   8          1.30         11.70        27.75 o
  -5   3   8         15.16         26.28        24.75 o
  -4   3   8        357.20        330.80        22.58 o
  -3   3   8         26.44         32.60        19.85 o
  -2   3   8          6.84          8.24        20.97 o
  -1   3   8        152.14        190.21        22.58 o
   0   3   8       2016.36       2095.73        28.55 o
   1   3   8        416.43        421.35        22.14 o
   2   3   8         10.38         12.35        22.79 o
   3   3   8        477.89        494.87        20.97 o
   4   3   8         13.16         11.37        20.97 o
   5   3   8          1.51          5.74        24.16 o
  -6   4   8         21.50         25.22        27.89 o
  -5   4   8          0.06         30.73        24.36 o
  -4   4   8        213.94        240.10        20.47 o
  -3   4   8        897.20        879.65        24.07 o
  -2   4   8        165.42        199.22        23.44 o
  -1   4   8        526.90        509.53        22.63 o
   0   4   8       6423.82       6147.38        98.30 o
   1   4   8        581.21        536.16        22.61 o
   2   4   8       1323.23       1325.76        25.55 o
   3   4   8         68.59         64.61        20.79 o
   4   4   8         49.32         57.78        21.49 o
   5   4   8         90.25         88.48        24.59 o
  -5   5   8         75.61         93.06        25.63 o
  -4   5   8        236.03        248.57        24.14 o
  -3   5   8         56.06         73.61        20.20 o
  -2   5   8         10.08         22.28        21.90 o
  -1   5   8       4267.42       4248.69        50.60 o
   0   5   8          6.17         23.41        20.37 o
   1   5   8        705.99        710.85        22.42 o
   2   5   8        415.67        438.28        21.51 o
   3   5   8          3.83         16.01        20.46 o
   4   5   8         79.80        101.73        23.28 o
   5   5   8         81.26         88.21        24.89 o
  -5   6   8         10.78          2.56        25.34 o
  -4   6   8          0.17         29.40        22.63 o
  -3   6   8         43.86         45.89        19.92 o
  -2   6   8       1500.26       1434.37        25.43 o
  -1   6   8        967.20        975.55        23.75 o
   0   6   8        301.03        285.85        24.74 o
   1   6   8        813.91        778.71        22.39 o
   2   6   8        105.88        112.65        19.96 o
   3   6   8          0.21         33.90        21.09 o
   4   6   8         49.87         53.52        22.86 o
   5   6   8          4.11         10.26        25.67 o
  -5   7   8          1.93         18.63        26.23 o
  -4   7   8        329.02        295.99        19.75 o
  -3   7   8        281.81        266.33        23.95 o
  -2   7   8        354.45        360.58        23.23 o
  -1   7   8        215.75        205.79        22.73 o
   0   7   8        323.31        318.53        20.69 o
   1   7   8        375.05        357.19        20.86 o
   2   7   8        217.20        225.88        20.62 o
   3   7   8        739.84        774.79        27.51 o
   4   7   8         54.47         74.57        29.40 o
   5   7   8         70.86         73.18        23.18 o
  -5   8   8         23.93         22.62        27.07 o
  -4   8   8          5.80          2.74        24.14 o
  -3   8   8        432.74        393.92        25.43 o
  -2   8   8        113.85        148.22        22.57 o
  -1   8   8        190.02        244.53        20.34 o
   0   8   8       1053.70       1070.18        23.46 o
   1   8   8       1424.22       1404.84        24.91 o
   2   8   8          6.29         14.53        24.22 o
   3   8   8        983.38        957.16        29.52 o
   4   8   8         10.54         14.62        26.38 o
   5   8   8          0.17        -12.50        23.28 o
  -5   9   8          6.13          7.10        27.94 o
  -4   9   8          0.25         25.08        25.95 o
  -3   9   8        601.72        631.84        26.84 o
  -2   9   8         74.55         84.86        22.55 o
  -1   9   8       1781.94       1757.37        26.20 o
   0   9   8        337.12        340.19        21.20 o
   1   9   8        136.79        154.99        21.10 o
   2   9   8         17.32         19.49        23.84 o
   3   9   8        245.14        230.48        18.81 o
   4   9   8         42.13         47.79        29.64 o
   5   9   8         30.90         40.29        27.36 o
  -5  10   8          2.15         28.58        32.54 o
  -4  10   8         48.41         67.17        27.48 o
  -3  10   8         86.93         76.31        25.53 o
  -2  10   8          7.54         19.75        23.62 o
  -1  10   8         28.32         33.50        21.31 o
   0  10   8        756.56        749.16        22.95 o
   1  10   8        221.40        215.53        21.52 o
   2  10   8        758.95        759.23        28.33 o
   3  10   8        102.57        130.75        23.29 o
   4  10   8          2.21         34.25        21.16 o
   5  10   8          1.61         -1.23        27.96 o
  -5  11   8          4.50          1.97        34.20 o
  -4  11   8         22.29         52.08        47.42 o
  -3  11   8         67.32         76.89        26.76 o
  -2  11   8          7.64          9.58        23.98 o
  -1  11   8        729.54        720.61        23.39 o
   0  11   8        619.90        600.20        22.47 o
   1  11   8         10.55         24.73        19.63 o
   2  11   8        623.78        636.68        24.29 o
   3  11   8         40.83         57.01        23.47 o
   4  11   8          0.37         15.84        25.40 o
   5  11   8         10.35         15.15        34.97 o
  -5  12   8          0.50         25.84        35.46 o
  -4  12   8         16.72         42.93        32.27 o
  -3  12   8        366.29        395.13        31.31 o
  -2  12   8        516.56        523.81        23.34 o
  -1  12   8        233.10        264.23        21.95 o
   0  12   8        233.40        255.06        22.29 o
   1  12   8         73.21         55.71        21.48 o
   2  12   8         28.72         50.73        21.80 o
   3  12   8          4.18         44.66        24.10 o
   4  12   8         57.27         75.80        23.23 o
  -5  13   8         10.44         43.18        35.44 o
  -4  13   8         69.95         84.06        31.82 o
  -3  13   8         57.49         63.63        30.48 o
  -2  13   8        187.64        182.18        25.88 o
  -1  13   8        777.00        791.34        25.09 o
   0  13   8        263.06        250.86        23.57 o
   1  13   8         48.22         54.25        23.44 o
   2  13   8         53.75         57.58        22.12 o
   3  13   8          0.93         19.59        23.10 o
   4  13   8          5.86         -4.89        26.25 o
  -5  14   8         12.69          2.72        36.42 o
  -4  14   8         36.69         29.84        33.66 o
  -3  14   8         19.16         50.55        25.42 o
  -2  14   8         93.77        141.96        22.04 o
  -1  14   8          5.94         30.59        22.71 o
   0  14   8        457.59        440.17        22.80 o
   1  14   8          1.49         -9.40        23.96 o
   2  14   8          3.35         23.90        21.46 o
   3  14   8        100.39         87.94        21.88 o
   4  14   8         56.60         67.07        27.55 o
  -4  15   8          0.25         41.39        33.45 o
  -3  15   8         38.13          3.78        31.21 o
  -2  15   8          0.04         23.87        25.19 o
  -1  15   8         44.14         71.93        18.90 o
   0  15   8        101.66        141.64        21.93 o
   1  15   8        210.70        181.09        28.57 o
   2  15   8        350.33        359.98        20.12 o
   3  15   8          1.07         24.42        25.14 o
   4  15   8          0.60          2.75        28.97 o
  -4  16   8         49.02         32.33        35.13 o
  -3  16   8        194.59        221.47        32.65 o
  -2  16   8        106.35        121.75        26.00 o
  -1  16   8        839.61        830.46        25.30 o
   0  16   8        190.72        234.65        23.73 o
   1  16   8        469.74        487.40        30.13 o
   2  16   8        202.25        194.38        24.74 o
   3  16   8         11.30         28.48        25.79 o
   4  16   8         28.75         14.12        30.50 o
  -4  17   8          4.03         39.35        35.85 o
  -3  17   8        114.28         97.31        23.25 o
  -2  17   8        102.68        125.02        27.50 o
  -1  17   8        106.50        126.29        23.78 o
   0  17   8         18.45         33.79        22.91 o
   1  17   8         82.17         67.65        27.63 o
   2  17   8         75.06         68.22        24.62 o
   3  17   8         15.52         48.79        26.23 o
   4  17   8          7.48         29.49        27.53 o
  -4  18   8         17.82         40.09        36.42 o
  -3  18   8         84.51         61.14        35.02 o
  -2  18   8          9.23         17.16        28.57 o
  -1  18   8         11.55         54.05        24.46 o
   0  18   8        554.59        604.32        25.33 o
   1  18   8        111.82        124.68        26.19 o
   2  18   8        322.31        330.18        26.08 o
   3  18   8         14.48         24.14        28.27 o
  -3  19   8          9.04         27.28        33.12 o
  -2  19   8         22.69         27.98        31.35 o
  -1  19   8          3.31         38.77        24.90 o
   0  19   8         57.13         59.54        25.31 o
   1  19   8         46.41         69.06        27.29 o
   2  19   8         17.24          5.29        24.44 o
   3  19   8          1.74         26.07        25.80 o
  -3  20   8         65.03         57.75        35.37 o
  -2  20   8         64.79         88.82        33.26 o
  -1  20   8         72.35         76.86        25.81 o
   0  20   8          0.40         10.22        23.19 o
   1  20   8        156.10        190.77        30.24 o
   2  20   8         61.09         71.09        26.87 o
   3  20   8         10.99         36.82        30.30 o
  -3  21   8         13.95        -14.67        36.23 o
  -2  21   8         18.35         28.89        34.86 o
  -1  21   8          0.46          4.33        26.71 o
   0  21   8          0.24         19.42        27.88 o
   1  21   8          2.68         12.96        32.22 o
   2  21   8         32.35         71.72        27.97 o
  -2  22   8         17.57         40.46        35.37 o
  -1  22   8          3.77         30.36        27.04 o
   0  22   8         97.38        125.47        24.80 o
   1  22   8         67.26         68.15        26.20 o
   2  22   8          0.77         14.28        34.48 o
  -2  23   8          9.39         23.53        37.10 o
  -1  23   8          6.06         15.76        29.77 o
   0  23   8         68.66         84.88        27.40 o
   1  23   8          1.39         36.61        31.42 o
  -1  24   8        100.63         98.25        30.47 o
   0  24   8         70.39         66.34        29.55 o
  -5   0   9        283.53        314.12        39.77 o
  -3   0   9        231.89        228.04        31.67 o
  -1   0   9       2965.55       2917.20        39.31 o
   1   0   9      22549.50      23131.96        88.61 o
   3   0   9        509.28        522.66        25.22 o
   5   0   9         12.02         65.10        38.35 o
  -6   1   9          2.66         33.42        28.52 o
  -5   1   9          2.58         15.87        23.72 o
  -4   1   9         78.41         90.05        23.77 o
  -3   1   9          9.84         37.10        21.81 o
  -2   1   9        767.65        800.78        22.91 o
  -1   1   9        402.46        363.32        21.74 o
   0   1   9        491.06        528.65        24.68 o
   1   1   9        244.74        311.27        21.35 o
   2   1   9       1370.21       1372.91        25.71 o
   3   1   9          1.28          9.42        19.61 o
   4   1   9        404.39        371.05        23.12 o
   5   1   9        140.74        141.40        24.94 o
  -6   2   9          3.58         22.24        27.75 o
  -5   2   9         72.69         55.62        24.43 o
  -4   2   9        191.86        199.31        22.31 o
  -3   2   9         14.97         21.52        19.95 o
  -2   2   9          5.97          8.99        20.61 o
  -1   2   9         99.57         94.30        21.16 o
   0   2   9       1955.93       1921.24        27.20 o
   1   2   9       2657.24       2567.18        33.99 o
   2   2   9          0.13         13.42        22.58 o
   3   2   9        172.29        186.78        20.79 o
   4   2   9         24.12         15.39        21.56 o
   5   2   9          2.52         -7.78        23.99 o
  -6   3   9          0.85         15.01        27.16 o
  -5   3   9         31.92         25.84        26.55 o
  -4   3   9        246.46        244.43        23.22 o
  -3   3   9         47.95         34.91        19.61 o
  -2   3   9        347.70        339.33        21.85 o
  -1   3   9         94.62         87.19        21.05 o
   0   3   9       1136.39       1085.24        24.40 o
   1   3   9       2302.14       2253.93        31.68 o
   2   3   9         16.27         12.14        22.92 o
   3   3   9        456.69        458.03        26.40 o
   4   3   9         36.03         34.16        21.88 o
   5   3   9         20.47         36.68        25.42 o
  -5   4   9         71.49         80.84        24.88 o
  -4   4   9        223.54        218.53        24.43 o
  -3   4   9          6.08         11.90        19.72 o
  -2   4   9       1706.27       1728.48        26.96 o
  -1   4   9       1656.24       1684.19        27.26 o
   0   4   9       1176.73       1160.70        24.68 o
   1   4   9         14.89         18.20        20.19 o
   2   4   9         44.96         35.56        17.85 o
   3   4   9        103.32        104.86        21.16 o
   4   4   9          9.53         37.80        21.92 o
   5   4   9          0.01         13.36        25.27 o
  -5   5   9         15.79         34.69        24.52 o
  -4   5   9        251.08        229.97        23.40 o
  -3   5   9         14.06         -3.03        21.13 o
  -2   5   9          4.40         15.14        19.45 o
  -1   5   9       1050.36       1037.65        24.54 o
   0   5   9        600.40        600.24        22.39 o
   1   5   9       2498.05       2515.29        26.57 o
   2   5   9       1246.65       1198.64        30.13 o
   3   5   9         19.48         56.46        21.30 o
   4   5   9          5.68         28.45        22.19 o
   5   5   9          5.48         19.58        24.66 o
  -5   6   9         37.69         54.66        25.89 o
  -4   6   9        126.46        120.92        23.65 o
  -3   6   9         13.50         35.00        19.28 o
  -2   6   9        475.59        489.02        20.75 o
  -1   6   9         77.43         71.65        21.31 o
   0   6   9        377.84        368.86        21.00 o
   1   6   9          0.51          7.62        19.73 o
   2   6   9        699.63        695.34        22.78 o
   3   6   9         74.40         54.66        20.88 o
   4   6   9         44.60         54.42        24.55 o
   5   6   9         10.02         17.86        26.33 o
  -5   7   9          1.06         13.39        26.65 o
  -4   7   9         70.14        103.19        23.67 o
  -3   7   9         20.93         34.01        22.99 o
  -2   7   9         74.95         68.04        19.04 o
  -1   7   9       1326.03       1331.26        26.63 o
   0   7   9        348.94        340.21        21.69 o
   1   7   9          0.12         31.11        19.82 o
   2   7   9       1721.36       1648.50        23.84 o
   3   7   9        384.88        403.33        22.30 o
   4   7   9          0.04         24.72        21.09 o
   5   7   9          6.35         17.19        26.75 o
  -5   8   9          0.00          4.91        26.84 o
  -4   8   9         66.01         74.24        19.05 o
  -3   8   9        181.72        162.42        21.18 o
  -2   8   9        283.81        274.84        21.98 o
  -1   8   9       2894.06       2952.58        32.35 o
   0   8   9        512.94        544.39        21.61 o
   1   8   9          0.98        -15.75        18.05 o
   2   8   9        577.51        580.06        24.06 o
   3   8   9        284.69        294.64        24.06 o
   4   8   9        124.33        124.73        25.94 o
   5   8   9         12.72         11.84        25.74 o
  -5   9   9          1.19         13.65        27.79 o
  -4   9   9         24.36         26.75        25.53 o
  -3   9   9        109.06        145.67        24.77 o
  -2   9   9         37.67         35.82        22.32 o
  -1   9   9        367.22        363.34        20.43 o
   0   9   9        639.40        669.81        22.03 o
   1   9   9          1.07          8.02        19.96 o
   2   9   9        890.82        880.14        24.49 o
   3   9   9         54.31         61.37        22.79 o
   4   9   9         41.24         67.10        22.95 o
   5   9   9          4.56        -12.81        25.93 o
  -5  10   9          1.18          3.35        30.27 o
  -4  10   9         38.75         30.69        26.63 o
  -3  10   9        114.69        103.03        24.76 o
  -2  10   9          7.20        -10.48        23.02 o
  -1  10   9        133.72        121.86        21.68 o
   0  10   9        289.18        290.90        21.41 o
   1  10   9         61.28         61.88        20.72 o
   2  10   9        487.65        486.13        23.76 o
   3  10   9          4.08          5.47        26.81 o
   4  10   9          3.45         28.64        28.36 o
   5  10   9         12.15         43.47        28.69 o
  -5  11   9          0.22          2.33        34.53 o
  -4  11   9         31.28         48.44        31.66 o
  -3  11   9          0.36         30.42        27.60 o
  -2  11   9        566.24        583.44        26.28 o
  -1  11   9        147.89        160.26        22.06 o
   0  11   9         81.55         85.44        20.43 o
   1  11   9         16.60          7.17        20.08 o
   2  11   9        499.09        474.28        24.71 o
   3  11   9          1.73         10.68        26.82 o
   4  11   9        171.49        198.25        30.12 o
  -5  12   9          0.20         20.53        28.28 o
  -4  12   9         14.26         23.64        52.00 o
  -3  12   9         42.19         56.12        22.74 o
  -2  12   9         83.06         73.85        23.39 o
  -1  12   9        127.32        155.17        20.54 o
   0  12   9       1261.33       1237.57        25.20 o
   1  12   9         24.80         35.89        21.26 o
   2  12   9          0.04         32.06        25.94 o
   3  12   9          7.97          6.21        29.11 o
   4  12   9          1.28          3.22        27.04 o
  -5  13   9          1.99          6.40        36.79 o
  -4  13   9         16.40         18.41        32.58 o
  -3  13   9        258.48        227.73        32.30 o
  -2  13   9         25.92         25.78        24.05 o
  -1  13   9          1.20         10.06        21.97 o
   0  13   9         42.78         46.07        22.51 o
   1  13   9         74.55         85.48        21.12 o
   2  13   9         52.30         74.07        26.74 o
   3  13   9         58.40         51.05        26.42 o
   4  13   9         26.46         31.25        29.22 o
  -4  14   9         67.16         61.60        33.87 o
  -3  14   9         32.75         38.38        31.76 o
  -2  14   9        426.55        410.39        23.03 o
  -1  14   9       1076.45       1063.31        24.59 o
   0  14   9          1.28         -0.41        20.93 o
   1  14   9        152.62        172.86        22.28 o
   2  14   9         12.91         45.12        26.53 o
   3  14   9          0.85          4.86        25.26 o
   4  14   9         55.42         98.66        33.40 o
  -4  15   9          5.70         38.54        28.07 o
  -3  15   9          0.00         15.06        26.31 o
  -2  15   9          1.72          8.65        25.02 o
  -1  15   9          9.31          2.43        22.18 o
   0  15   9          0.24          7.57        22.01 o
   1  15   9          2.01         20.76        23.13 o
   2  15   9        264.89        307.73        29.54 o
   3  15   9         27.50         35.13        30.36 o
   4  15   9          9.27          5.27        34.33 o
  -4  16   9         25.22         36.59        34.72 o
  -3  16   9          0.33         17.76        33.65 o
  -2  16   9        618.71        576.88        29.84 o
  -1  16   9          0.11         18.21        21.09 o
   0  16   9        584.67        607.94        24.15 o
   1  16   9        177.33        184.53        24.01 o
   2  16   9        357.76        363.71        24.12 o
   3  16   9         12.62         40.89        36.66 o
   4  16   9         62.27         57.76        34.60 o
  -4  17   9         16.49          6.20        36.08 o
  -3  17   9         17.89         29.77        32.16 o
  -2  17   9         16.65         -7.84        26.80 o
  -1  17   9        109.49         99.57        24.45 o
   0  17   9          3.25        -12.30        23.82 o
   1  17   9         79.05         84.80        23.33 o
   2  17   9         14.18         19.99        27.31 o
   3  17   9          0.65         -7.28        38.48 o
  -4  18   9          3.79         19.17        37.24 o
  -3  18   9          8.90         27.68        33.73 o
  -2  18   9        149.22        145.24        27.72 o
  -1  18   9        138.67        142.86        24.94 o
   0  18   9        178.93        171.84        24.22 o
   1  18   9        138.75        152.13        24.54 o
   2  18   9         56.97         62.89        31.32 o
   3  18   9         46.07         72.66        34.33 o
  -3  19   9          6.46         -3.90        34.85 o
  -2  19   9          1.14         15.14        28.68 o
  -1  19   9         14.94         42.67        24.94 o
   0  19   9        114.37        125.81        26.18 o
   1  19   9        157.77        192.67        28.23 o
   2  19   9         98.95         81.88        32.45 o
   3  19   9         38.16         21.41        37.31 o
  -3  20   9         15.33          9.57        35.54 o
  -2  20   9         31.49         47.86        29.71 o
  -1  20   9          9.15         16.70        24.45 o
   0  20   9        125.25        136.71        26.17 o
   1  20   9          0.00         10.92        25.75 o
   2  20   9         57.91         47.69        32.29 o
  -3  21   9         38.87         46.94        36.42 o
  -2  21   9          0.73          1.36        35.23 o
  -1  21   9          1.48         -5.82        26.92 o
   0  21   9         15.34         28.41        25.05 o
   1  21   9         26.35         26.28        27.10 o
   2  21   9         55.23         57.52        34.04 o
  -2  22   9          0.42         13.48        35.47 o
  -1  22   9         80.85        109.81        27.28 o
   0  22   9          3.46         12.31        26.65 o
   1  22   9        126.19        119.71        25.98 o
   2  22   9          1.12         27.60        28.68 o
  -1  23   9         92.06        118.32        30.39 o
   0  23   9         10.47          2.35        27.36 o
   1  23   9         24.73         38.97        28.81 o
   0  24   9          0.61        -15.69        27.25 o
  -4   0  10         10.92         11.99        30.98 o
  -2   0  10       5264.95       5224.50        79.39 o
   0   0  10       2500.00       2418.55        41.15 o
   2   0  10       2540.81       2558.86        38.30 o
   4   0  10          1.66         -8.28        30.72 o
  -5   1  10          1.65         18.40        23.95 o
  -4   1  10         97.35        110.12        23.03 o
  -3   1  10        147.41        153.08        22.11 o
  -2   1  10        246.01        244.95        21.03 o
  -1   1  10         29.47         10.54        20.45 o
   0   1  10         71.81         63.18        21.96 o
   1   1  10        131.18        159.10        18.40 o
   2   1  10          4.36          8.40        19.63 o
   3   1  10         61.82         84.40        20.12 o
   4   1  10         32.65         46.76        21.47 o
   5   1  10          1.46         26.32        25.68 o
  -5   2  10          7.99         20.21        23.85 o
  -4   2  10         20.04         19.09        22.02 o
  -3   2  10         18.01         27.21        20.09 o
  -2   2  10       1438.94       1339.07        43.15 o
  -1   2  10       1372.12       1377.69        24.96 o
   0   2  10         18.33         57.72        17.50 o
   1   2  10        285.90        286.60        21.22 o
   2   2  10          0.40         10.78        19.46 o
   3   2  10         28.45         47.06        20.13 o
   4   2  10         52.57         78.74        21.53 o
   5   2  10          0.03         24.18        24.54 o
  -5   3  10          6.06         23.23        26.07 o
  -4   3  10          0.41         -8.92        22.48 o
  -3   3  10         15.99         37.06        20.52 o
  -2   3  10        607.62        575.12        22.46 o
  -1   3  10          3.74         15.72        19.80 o
   0   3  10        397.88        363.76        22.16 o
   1   3  10        820.15        766.58        24.18 o
   2   3  10         10.46         19.14        19.47 o
   3   3  10        772.52        746.71        22.57 o
   4   3  10        229.92        236.69        20.22 o
   5   3  10         11.51         25.69        24.97 o
  -5   4  10         12.64         26.25        26.03 o
  -4   4  10        315.03        335.53        24.38 o
  -3   4  10        448.71        414.37        21.97 o
  -2   4  10        122.12        120.37        22.12 o
  -1   4  10        667.66        685.73        21.12 o
   0   4  10        676.75        650.34        20.51 o
   1   4  10         84.01         86.98        18.15 o
   2   4  10         22.17         48.48        19.71 o
   3   4  10        329.32        301.69        19.83 o
   4   4  10          0.12        -13.83        20.61 o
   5   4  10          3.08         48.32        26.51 o
  -5   5  10          3.23          1.88        23.52 o
  -4   5  10         31.61         46.45        23.32 o
  -3   5  10         20.39         34.40        22.79 o
  -2   5  10        966.32        937.72        23.97 o
  -1   5  10         90.30         82.15        20.77 o
   0   5  10       1237.57       1190.28        24.04 o
   1   5  10          8.01         29.31        19.95 o
   2   5  10        390.74        401.44        21.58 o
   3   5  10        133.94        138.77        20.89 o
   4   5  10        424.19        461.35        24.07 o
   5   5  10         36.92         36.48        26.89 o
  -5   6  10        116.71        107.34        25.31 o
  -4   6  10         20.94         31.69        23.81 o
  -3   6  10         10.70         17.84        18.96 o
  -2   6  10          7.80         21.61        21.77 o
  -1   6  10        448.74        438.48        22.65 o
   0   6  10        164.91        146.00        18.66 o
   1   6  10        964.97        919.61        22.82 o
   2   6  10        139.58        143.62        21.25 o
   3   6  10        188.87        172.79        22.64 o
   4   6  10          0.16         -4.03        22.32 o
   5   6  10         15.81         35.43        27.77 o
  -5   7  10          9.48         10.00        26.29 o
  -4   7  10          5.12          7.95        23.13 o
  -3   7  10         58.12         68.96        21.65 o
  -2   7  10          1.55         12.12        19.25 o
  -1   7  10       3178.89       3094.71        30.35 o
   0   7  10         44.74         49.84        23.21 o
   1   7  10         43.79         51.44        20.00 o
   2   7  10        848.93        826.54        21.77 o
   3   7  10         95.41        109.63        22.55 o
   4   7  10          0.03         19.49        23.43 o
   5   7  10         32.35         62.80        27.09 o
  -5   8  10        101.31         90.97        27.73 o
  -4   8  10          2.28         17.52        23.90 o
  -3   8  10          4.88         11.59        23.57 o
  -2   8  10        247.16        266.24        21.06 o
  -1   8  10         92.81         86.63        18.71 o
   0   8  10         56.15         49.71        18.05 o
   1   8  10        191.29        211.17        20.94 o
   2   8  10        313.96        302.37        19.72 o
   3   8  10          3.94         22.57        21.62 o
   4   8  10         33.97         43.76        23.54 o
   5   8  10         13.87         20.35        28.81 o
  -5   9  10          1.41         -8.20        28.15 o
  -4   9  10         12.83         45.93        25.72 o
  -3   9  10          2.30          9.50        23.16 o
  -2   9  10        348.38        358.08        23.61 o
  -1   9  10       2517.07       2534.70        32.48 o
   0   9  10        408.54        394.14        21.73 o
   1   9  10          3.22         17.74        17.81 o
   2   9  10       1273.41       1275.18        26.32 o
   3   9  10         65.11         57.64        19.33 o
   4   9  10          9.29         31.38        22.41 o
  -5  10  10         10.49         16.68        25.70 o
  -4  10  10        127.01        152.39        26.44 o
  -3  10  10        582.92        569.64        23.38 o
  -2  10  10        230.26        239.76        23.91 o
  -1  10  10         43.88         52.49        19.72 o
   0  10  10          1.69         -4.61        19.94 o
   1  10  10        575.90        574.86        22.38 o
   2  10  10         19.73         42.93        21.92 o
   3  10  10         52.95         72.80        23.26 o
   4  10  10          1.54          2.15        25.20 o
  -5  11  10         19.84        -33.27        34.61 o
  -4  11  10          3.78         42.91        28.14 o
  -3  11  10        629.26        572.91        24.70 o
  -2  11  10        125.37        135.04        20.74 o
  -1  11  10         17.51         27.39        16.41 o
   0  11  10         12.78         16.26        21.68 o
   1  11  10       2480.39       2446.78        35.52 o
   2  11  10          1.21         25.29        22.12 o
   3  11  10         86.39        100.59        22.65 o
   4  11  10         54.53         66.75        25.95 o
  -5  12  10          0.29        -15.22        28.45 o
  -4  12  10         82.78         57.95        32.99 o
  -3  12  10         34.88         26.40        26.01 o
  -2  12  10          7.53         22.18        24.01 o
  -1  12  10          1.54          3.03        21.64 o
   0  12  10        509.95        542.19        26.09 o
   1  12  10         20.30         55.22        20.94 o
   2  12  10          0.88         16.46        23.18 o
   3  12  10         13.01         18.29        22.84 o
   4  12  10         11.01         22.58        25.84 o
  -5  13  10         12.01         18.89        37.41 o
  -4  13  10        141.82        164.11        28.71 o
  -3  13  10          1.15         27.06        27.38 o
  -2  13  10        293.05        279.79        24.49 o
  -1  13  10          0.27          6.59        18.17 o
   0  13  10        120.81        121.45        21.75 o
   1  13  10        175.03        171.63        20.95 o
   2  13  10        192.41        212.16        23.24 o
   3  13  10         21.32         47.23        26.44 o
   4  13  10          0.02         17.07        27.59 o
  -4  14  10          2.80         22.95        28.09 o
  -3  14  10          0.99          3.52        32.10 o
  -2  14  10        998.27        988.72        27.89 o
  -1  14  10          3.88         19.03        21.93 o
   0  14  10          3.17         25.60        21.41 o
   1  14  10         13.07         23.73        21.44 o
   2  14  10         45.31         47.02        23.49 o
   3  14  10          8.77         46.97        27.59 o
   4  14  10          4.95         44.64        28.21 o
  -4  15  10          4.56         47.53        36.64 o
  -3  15  10        206.12        216.15        32.98 o
  -2  15  10         47.74         46.72        25.19 o
  -1  15  10         59.96         52.18        22.53 o
   0  15  10        287.52        285.89        25.53 o
   1  15  10         48.35         53.81        22.19 o
   2  15  10         29.38         45.13        23.03 o
   3  15  10          0.13         30.38        27.72 o
   4  15  10          0.15         23.81        29.18 o
  -4  16  10          0.26         -7.79        28.99 o
  -3  16  10         10.11         29.56        32.56 o
  -2  16  10        136.82        155.93        26.06 o
  -1  16  10        153.26        125.88        22.36 o
   0  16  10         11.06         46.27        22.23 o
   1  16  10        257.65        230.82        22.79 o
   2  16  10        124.38        111.97        24.17 o
   3  16  10         12.80         45.52        29.28 o
  -4  17  10          0.65         27.93        42.61 o
  -3  17  10        172.01        189.93        33.84 o
  -2  17  10         80.64        123.40        26.68 o
  -1  17  10         13.97         16.29        23.98 o
   0  17  10          2.03         -0.09        22.75 o
   1  17  10         40.22         33.95        23.84 o
   2  17  10         37.30         62.08        25.09 o
   3  17  10        141.48        157.93        29.87 o
  -3  18  10         15.25        -19.94        34.78 o
  -2  18  10         53.22         71.54        26.55 o
  -1  18  10          3.31          0.60        22.51 o
   0  18  10          1.17         14.99        23.53 o
   1  18  10          1.38         11.75        23.86 o
   2  18  10         70.05         80.07        27.57 o
   3  18  10          8.07         12.56        30.86 o
  -3  19  10          5.97         27.43        35.60 o
  -2  19  10         48.77         55.66        23.94 o
  -1  19  10         15.78         27.90        24.55 o
   0  19  10        116.99        141.89        24.99 o
   1  19  10        165.54        165.49        25.47 o
   2  19  10         22.46         35.32        25.89 o
   3  19  10         27.29         45.24        31.85 o
  -3  20  10          5.62         56.40        36.22 o
  -2  20  10          2.03         16.27        29.57 o
  -1  20  10          2.70         -6.91        24.65 o
   0  20  10          1.45         26.37        26.43 o
   1  20  10          7.11         14.58        25.52 o
   2  20  10          8.07          2.12        27.09 o
  -2  21  10          0.40          5.66        31.44 o
  -1  21  10         39.80         53.19        27.59 o
   0  21  10          1.26         25.08        25.70 o
   1  21  10         21.97         34.13        27.67 o
   2  21  10         19.06         53.83        28.29 o
  -2  22  10        205.28        233.83        35.09 o
  -1  22  10         25.87         36.81        27.90 o
   0  22  10          1.39          4.57        26.77 o
   1  22  10         29.40         50.07        26.17 o
  -1  23  10          7.10          7.92        28.92 o
   0  23  10         84.43         97.07        29.54 o
   1  23  10          6.95          8.76        30.08 o
  -5   0  11         16.14         35.57        37.53 o
  -3   0  11        446.40        486.70        32.98 o
  -1   0  11        198.16        240.27        29.92 o
   1   0  11        701.35        768.26        32.21 o
   3   0  11       2385.60       2360.84        33.81 o
   5   0  11          1.83         14.62        35.77 o
  -5   1  11         11.76         27.39        24.38 o
  -4   1  11         48.74         45.44        23.51 o
  -3   1  11       1711.03       1688.05        26.99 o
  -2   1  11         81.27         64.09        20.37 o
  -1   1  11        982.29        957.67        22.26 o
   0   1  11        189.60        190.44        21.76 o
   1   1  11        666.72        718.84        22.76 o
   2   1  11        725.83        761.34        25.12 o
   3   1  11         50.36         69.62        20.70 o
   4   1  11        183.53        184.75        23.05 o
   5   1  11         24.56         26.00        25.83 o
  -5   2  11          0.30         11.25        25.71 o
  -4   2  11        182.59        203.92        22.75 o
  -3   2  11          7.44         33.34        21.10 o
  -2   2  11        126.00        134.57        20.54 o
  -1   2  11         77.54        104.04        20.77 o
   0   2  11         20.80         31.78        21.03 o
   1   2  11        115.92        113.26        18.72 o
   2   2  11        294.39        319.79        23.69 o
   3   2  11        618.85        599.05        19.86 o
   4   2  11         51.47         51.33        22.83 o
   5   2  11         15.99         26.75        25.49 o
  -5   3  11         13.09          5.52        25.54 o
  -4   3  11         19.06         36.50        22.07 o
  -3   3  11         70.57         81.68        20.94 o
  -2   3  11        416.46        402.78        19.94 o
  -1   3  11        202.84        206.36        21.25 o
   0   3  11        340.35        364.96        21.67 o
   1   3  11        164.40        139.17        20.64 o
   2   3  11        323.18        344.90        20.48 o
   3   3  11         75.20         70.77        20.92 o
   4   3  11         46.56         51.29        22.37 o
   5   3  11         29.08         19.82        25.61 o
  -5   4  11        123.46        135.98        25.51 o
  -4   4  11        222.45        201.48        25.01 o
  -3   4  11        675.80        658.18        23.64 o
  -2   4  11        120.66        126.92        21.08 o
  -1   4  11        815.11        796.87        23.11 o
   0   4  11          4.85         -4.63        20.26 o
   1   4  11       2874.70       2777.57        50.25 o
   2   4  11        173.19        166.82        20.20 o
   3   4  11        601.78        602.00        20.73 o
   4   4  11         14.15         37.06        24.49 o
   5   4  11          8.21         12.03        25.96 o
  -5   5  11         30.37         32.19        25.18 o
  -4   5  11        118.10        102.66        23.45 o
  -3   5  11        147.15        127.27        21.16 o
  -2   5  11        780.97        830.14        23.15 o
  -1   5  11         42.05         67.39        18.86 o
   0   5  11        122.77        128.84        20.47 o
   1   5  11        826.27        820.90        22.43 o
   2   5  11         90.58        112.35        20.28 o
   3   5  11        305.30        317.58        21.85 o
   4   5  11         32.97         39.08        20.62 o
   5   5  11         11.59         44.36        27.19 o
  -5   6  11          0.36         25.95        25.50 o
  -4   6  11        139.09        138.85        23.77 o
  -3   6  11        447.12        425.72        24.83 o
  -2   6  11          9.76         -7.56        18.30 o
  -1   6  11        325.41        375.31        22.02 o
   0   6  11        211.52        195.65        18.77 o
   1   6  11         15.48         36.06        17.70 o
   2   6  11        229.71        245.02        19.53 o
   3   6  11          1.62         27.22        17.12 o
   4   6  11          4.32          0.09        22.95 o
   5   6  11          3.36         27.42        28.77 o
  -5   7  11         30.86         27.06        23.72 o
  -4   7  11        110.89        157.17        24.46 o
  -3   7  11         23.72         39.85        21.48 o
  -2   7  11         28.23         40.64        22.27 o
  -1   7  11        186.58        209.13        21.30 o
   0   7  11        909.72        819.23        28.28 o
   1   7  11        211.10        196.33        18.47 o
   2   7  11       3936.91       3898.71        66.61 o
   3   7  11         31.54         40.88        21.50 o
   4   7  11         86.69         89.24        23.33 o
   5   7  11         11.91         27.81        29.37 o
  -5   8  11         30.34         30.52        27.65 o
  -4   8  11        137.54        147.92        25.01 o
  -3   8  11         18.36         26.17        23.39 o
  -2   8  11          4.69         17.75        19.57 o
  -1   8  11        644.40        651.85        22.50 o
   0   8  11         82.23         61.16        20.36 o
   1   8  11          8.32         20.45        20.02 o
   2   8  11       1391.92       1379.94        36.52 o
   3   8  11        107.01        134.87        22.03 o
   4   8  11          0.00          4.47        21.39 o
  -5   9  11         14.69          4.76        29.53 o
  -4   9  11          0.92         17.58        22.46 o
  -3   9  11        269.61        290.42        23.04 o
  -2   9  11        218.96        219.80        20.42 o
  -1   9  11        189.86        198.55        24.38 o
   0   9  11        289.96        294.22        20.83 o
   1   9  11       1054.75       1051.90        23.68 o
   2   9  11        186.31        195.90        20.04 o
   3   9  11        136.87        178.35        22.19 o
   4   9  11         40.28         60.72        24.49 o
  -5  10  11          0.06         29.12        30.01 o
  -4  10  11         52.65         73.23        26.64 o
  -3  10  11        103.20         88.89        23.69 o
  -2  10  11         73.66         61.76        23.82 o
  -1  10  11        153.76        171.23        20.63 o
   0  10  11        186.53        173.29        20.56 o
   1  10  11         25.90         29.07        19.98 o
   2  10  11         12.99         29.57        21.04 o
   3  10  11          0.29         -1.49        21.80 o
   4  10  11          0.28         14.62        25.31 o
  -5  11  11          5.74         45.58        32.82 o
  -4  11  11          0.00         29.82        27.24 o
  -3  11  11         33.82         34.40        25.77 o
  -2  11  11        526.44        555.25        28.39 o
  -1  11  11        132.62        139.07        20.15 o
   0  11  11        384.44        369.07        21.65 o
   1  11  11        270.68        272.90        21.25 o
   2  11  11        655.67        639.68        23.43 o
   3  11  11         66.58         64.51        20.73 o
   4  11  11         11.60         15.65        24.94 o
  -5  12  11          3.19         40.32        36.76 o
  -4  12  11         20.08         57.34        30.42 o
  -3  12  11         84.01        102.12        22.68 o
  -2  12  11          2.50         15.45        22.19 o
  -1  12  11        152.32        131.61        21.45 o
   0  12  11          2.26         12.59        21.41 o
   1  12  11          3.66          4.66        20.71 o
   2  12  11        188.13        187.42        20.66 o
   3  12  11         92.37         89.21        26.92 o
   4  12  11          8.41         33.54        26.46 o
  -4  13  11         18.66          5.86        33.53 o
  -3  13  11          1.35         15.05        22.24 o
  -2  13  11        285.40        280.43        22.19 o
  -1  13  11        708.67        726.97        24.26 o
   0  13  11          9.63         15.62        23.37 o
   1  13  11         99.48        106.26        21.41 o
   2  13  11          5.39          2.59        21.08 o
   3  13  11         94.02         92.15        28.51 o
   4  13  11          5.41         31.58        26.62 o
  -4  14  11          6.77         21.34        35.35 o
  -3  14  11         17.47         31.92        28.02 o
  -2  14  11         38.01         60.54        24.23 o
  -1  14  11         82.94         84.93        22.00 o
   0  14  11         86.66        111.17        21.59 o
   1  14  11         30.36         32.08        23.15 o
   2  14  11          9.22         23.94        21.98 o
   3  14  11         79.37         77.94        28.99 o
   4  14  11        113.17        106.32        29.26 o
  -4  15  11        127.54        155.84        36.01 o
  -3  15  11         42.77         61.88        26.10 o
  -2  15  11        114.35        112.82        25.39 o
  -1  15  11         18.07         39.50        23.92 o
   0  15  11        159.54        181.28        22.16 o
   1  15  11         87.70         98.65        22.89 o
   2  15  11        563.53        564.21        25.02 o
   3  15  11         77.25         93.87        27.85 o
  -4  16  11         11.57         33.19        35.88 o
  -3  16  11        145.43        159.35        33.74 o
  -2  16  11         22.34         42.99        22.97 o
  -1  16  11         64.26         61.92        24.11 o
   0  16  11        115.23        135.48        22.41 o
   1  16  11         35.11         85.07        22.32 o
   2  16  11         31.43         59.00        24.11 o
   3  16  11        105.20        149.79        28.29 o
  -4  17  11          0.00         13.26        48.67 o
  -3  17  11          1.32         25.63        33.38 o
  -2  17  11         79.05        109.66        26.93 o
  -1  17  11         33.35         50.73        22.36 o
   0  17  11         86.70         88.70        23.57 o
   1  17  11        535.02        569.98        24.71 o
   2  17  11          0.11         39.90        24.45 o
   3  17  11         96.69         81.77        41.60 o
  -3  18  11         77.70         70.92        34.79 o
  -2  18  11         63.28         95.12        24.36 o
  -1  18  11        125.10        150.66        25.44 o
   0  18  11         32.33         38.01        23.41 o
   1  18  11         44.48         70.92        25.86 o
   2  18  11         19.77         30.51        24.81 o
   3  18  11         24.56         30.13        30.03 o
  -3  19  11         11.60         46.07        35.57 o
  -2  19  11         84.20         94.25        28.80 o
  -1  19  11        148.39        111.51        26.09 o
   0  19  11          4.30         32.65        24.58 o
   1  19  11         30.74         44.58        24.80 o
   2  19  11          0.82         17.15        26.09 o
  -3  20  11          1.70          4.54        39.33 o
  -2  20  11          2.46         14.45        28.71 o
  -1  20  11         12.40         56.76        25.38 o
   0  20  11        140.74        155.75        25.18 o
   1  20  11          0.38         42.38        25.94 o
   2  20  11          4.30         26.15        26.89 o
  -2  21  11          0.90         34.89        30.71 o
  -1  21  11          8.32         44.87        26.62 o
   0  21  11         95.94        120.95        28.18 o
   1  21  11          4.56         16.12        28.32 o
   2  21  11         32.02         30.70        30.20 o
  -2  22  11         14.61          8.95        31.58 o
  -1  22  11          4.80         31.73        30.55 o
   0  22  11         12.43         33.75        29.27 o
   1  22  11          0.13         22.08        28.44 o
   0  23  11          0.07         22.90        31.29 o
  -4   0  12          0.05         69.04        32.87 o
  -2   0  12         51.65         53.35        29.33 o
   0   0  12       3634.40       3666.09        44.32 o
   2   0  12        331.50        292.14        35.92 o
   4   0  12         22.09         50.06        31.18 o
  -5   1  12         40.22         41.99        24.73 o
  -4   1  12         96.82        111.03        22.53 o
  -3   1  12         70.12         53.24        22.17 o
  -2   1  12        127.88        130.95        20.90 o
  -1   1  12        345.46        341.35        18.08 o
   0   1  12       2221.89       2266.78        27.39 o
   1   1  12        724.73        713.12        20.10 o
   2   1  12        651.85        642.84        23.00 o
   3   1  12         15.41         34.89        17.27 o
   4   1  12        155.94        169.18        23.13 o
   5   1  12          5.22          2.58        25.50 o
  -5   2  12         14.43         11.23        25.59 o
  -4   2  12         12.20         38.04        22.26 o
  -3   2  12          1.76          4.95        21.90 o
  -2   2  12        202.33        200.49        21.15 o
  -1   2  12       1990.66       1961.64        33.70 o
   0   2  12          0.91          9.44        19.14 o
   1   2  12       1584.33       1595.38        31.65 o
   2   2  12         21.76         26.18        17.99 o
   3   2  12        570.31        527.71        21.79 o
   4   2  12          7.10         37.97        23.32 o
   5   2  12         41.47         57.81        26.45 o
  -5   3  12         74.23        119.51        26.37 o
  -4   3  12          2.31        -10.49        22.27 o
  -3   3  12        126.42        132.57        20.28 o
  -2   3  12         21.94         26.13        20.56 o
  -1   3  12         42.42         65.15        20.31 o
   0   3  12       1820.37       1776.57        28.28 o
   1   3  12        601.51        580.52        19.82 o
   2   3  12        591.11        540.62        19.94 o
   3   3  12          0.28         18.02        25.63 o
   4   3  12         29.04         33.39        23.13 o
   5   3  12          0.41          7.74        25.94 o
  -5   4  12         11.93         22.65        25.51 o
  -4   4  12         14.48         31.08        22.11 o
  -3   4  12        495.60        467.31        23.26 o
  -2   4  12         44.90         87.45        21.39 o
  -1   4  12        267.59        253.20        19.13 o
   0   4  12         64.46         83.36        18.56 o
   1   4  12          2.73         -5.67        23.10 o
   2   4  12        147.31        150.05        18.91 o
   3   4  12         13.45         21.14        19.10 o
   4   4  12         17.15         38.74        23.63 o
   5   4  12         36.74         53.16        23.93 o
  -5   5  12          2.41          9.95        26.84 o
  -4   5  12          2.63         29.65        23.95 o
  -3   5  12         87.06         89.30        19.37 o
  -2   5  12         42.05         53.84        21.20 o
  -1   5  12        406.53        418.94        21.81 o
   0   5  12         39.31         72.68        20.04 o
   1   5  12        282.02        272.56        20.62 o
   2   5  12         27.48         21.42        21.02 o
   3   5  12         62.08         90.97        21.41 o
   4   5  12          0.29         29.05        23.30 o
  -5   6  12          5.32        -17.59        23.97 o
  -4   6  12          6.61         21.38        23.24 o
  -3   6  12        759.35        779.85        23.97 o
  -2   6  12         10.49         12.33        21.01 o
  -1   6  12        278.49        285.44        21.57 o
   0   6  12         69.73         75.21        20.21 o
   1   6  12        422.27        428.72        36.59 o
   2   6  12        123.19        131.06        21.62 o
   3   6  12        268.18        287.21        22.34 o
   4   6  12          0.04          8.15        23.69 o
  -5   7  12          4.84         54.31        26.43 o
  -4   7  12          2.99         24.29        23.14 o
  -3   7  12          4.77         16.83        22.35 o
  -2   7  12         71.18         90.64        21.30 o
  -1   7  12        118.93        102.84        19.54 o
   0   7  12          2.67         11.28        22.85 o
   1   7  12        278.63        281.40        19.02 o
   2   7  12        187.89        205.96        22.57 o
   3   7  12        134.29        145.63        23.39 o
   4   7  12          0.08         22.84        25.02 o
  -5   8  12          0.27         11.15        27.16 o
  -4   8  12          2.51         -2.98        24.31 o
  -3   8  12         25.41         53.96        20.56 o
  -2   8  12        586.56        617.42        23.96 o
  -1   8  12         51.08         71.94        20.44 o
   0   8  12        329.91        340.05        21.00 o
   1   8  12       2593.30       2587.66        27.33 o
   2   8  12        203.23        190.76        21.59 o
   3   8  12        115.50        148.69        22.23 o
   4   8  12         16.19         38.12        24.14 o
  -5   9  12          3.49         48.41        28.37 o
  -4   9  12         53.97         77.62        25.42 o
  -3   9  12         10.09         18.50        23.33 o
  -2   9  12          3.09          0.90        19.01 o
  -1   9  12         27.85         31.89        21.58 o
   0   9  12        213.18        196.53        18.23 o
   1   9  12        106.35        121.48        20.71 o
   2   9  12        380.60        388.72        22.00 o
   3   9  12         76.50         67.28        22.79 o
   4   9  12         15.43         33.61        21.85 o
  -5  10  12          4.24         33.08        25.91 o
  -4  10  12         14.49          9.12        26.26 o
  -3  10  12         72.15         71.23        24.57 o
  -2  10  12        208.37        225.69        20.00 o
  -1  10  12          0.13         11.43        20.36 o
   0  10  12          5.49          8.38        19.99 o
   1  10  12          0.13          7.15        20.75 o
   2  10  12        689.10        670.01        24.18 o
   3  10  12         39.52         22.10        22.38 o
   4  10  12         28.53         46.60        24.88 o
  -5  11  12          2.20         32.38        31.89 o
  -4  11  12         63.85         92.33        27.50 o
  -3  11  12          3.41          1.60        24.25 o
  -2  11  12         37.12         28.06        26.59 o
  -1  11  12         51.15         64.22        21.27 o
   0  11  12         48.94         49.55        21.06 o
   1  11  12       1172.89       1194.60        24.09 o
   2  11  12         32.97         45.57        19.22 o
   3  11  12         61.06         66.37        22.87 o
   4  11  12          0.04         20.83        23.38 o
  -4  12  12         53.09         64.99        32.19 o
  -3  12  12         53.86         26.30        29.32 o
  -2  12  12          0.02          4.92        23.20 o
  -1  12  12          0.13          6.57        21.50 o
   0  12  12          0.19         -3.76        20.48 o
   1  12  12          6.50         -7.50        21.31 o
   2  12  12         90.33         85.42        21.58 o
   3  12  12          9.34         25.09        26.69 o
   4  12  12         33.85         19.36        23.94 o
  -4  13  12          5.30         47.29        27.53 o
  -3  13  12         16.52         13.34        25.95 o
  -2  13  12         21.44         27.13        23.74 o
  -1  13  12          1.74         -4.43        23.29 o
   0  13  12        137.11        139.21        21.09 o
   1  13  12        163.88        171.47        22.58 o
   2  13  12        319.82        313.28        23.15 o
   3  13  12         15.25         33.85        27.65 o
   4  13  12          0.39          4.36        24.91 o
  -4  14  12          1.35         11.15        43.67 o
  -3  14  12         82.84         74.26        27.86 o
  -2  14  12        481.17        452.63        26.28 o
  -1  14  12         31.67         41.31        22.32 o
   0  14  12        494.83        506.05        23.40 o
   1  14  12         62.53         73.29        22.13 o
   2  14  12          0.01         27.32        23.34 o
   3  14  12         47.79        108.04        29.03 o
  -4  15  12         27.87         68.83        41.02 o
  -3  15  12        160.29        147.98        28.68 o
  -2  15  12        123.09        123.41        25.21 o
  -1  15  12         23.49         41.36        22.41 o
   0  15  12         88.50        104.47        22.78 o
   1  15  12         17.98         19.44        24.03 o
   2  15  12          2.47         20.98        22.65 o
   3  15  12          6.82         37.16        24.45 o
  -4  16  12         17.56        -18.46        37.11 o
  -3  16  12         26.55         42.79        26.45 o
  -2  16  12         48.00         40.48        25.49 o
  -1  16  12         88.26        101.52        22.32 o
   0  16  12        104.79        116.08        22.45 o
   1  16  12        146.45        180.43        23.87 o
   2  16  12          0.30         13.18        23.64 o
   3  16  12         81.89         98.55        31.24 o
  -3  17  12         81.01         78.81        34.54 o
  -2  17  12         21.76         27.17        23.67 o
  -1  17  12         17.97         21.63        25.27 o
   0  17  12         69.57         64.33        25.71 o
   1  17  12        359.29        375.63        25.68 o
   2  17  12          2.48         12.87        23.88 o
   3  17  12         19.13         23.41        26.10 o
  -3  18  12         11.20        111.82        41.12 o
  -2  18  12        339.74        325.05        29.23 o
  -1  18  12         11.14          9.74        24.87 o
   0  18  12         14.70         27.77        23.83 o
   1  18  12         26.89         41.67        24.35 o
   2  18  12         91.65        118.79        25.98 o
  -3  19  12         35.01         84.74        36.12 o
  -2  19  12          3.63         -0.96        26.80 o
  -1  19  12          0.06         20.65        27.16 o
   0  19  12        100.20         89.41        24.47 o
   1  19  12         31.35         39.91        24.24 o
   2  19  12          0.11         12.27        27.87 o
  -2  20  12         10.59         18.43        24.81 o
  -1  20  12         71.40         82.71        27.30 o
   0  20  12          0.46          1.99        26.26 o
   1  20  12        144.00        161.85        26.99 o
   2  20  12         34.40         54.11        28.95 o
  -2  21  12          9.37         32.43        31.56 o
  -1  21  12         86.89         79.60        28.13 o
   0  21  12         58.73         66.01        27.07 o
   1  21  12         12.96          9.30        27.18 o
  -1  22  12          2.61         24.52        27.81 o
   0  22  12        139.12        131.17        28.03 o
  -5   0  13         11.97         27.94        38.44 o
  -3   0  13       2745.83       2670.44        49.49 o
  -1   0  13         40.54         56.92        29.04 o
   1   0  13         15.00          5.19        28.82 o
   3   0  13        203.50        214.37        38.80 o
  -5   1  13          4.33         23.31        25.33 o
  -4   1  13          0.98         26.21        22.00 o
  -3   1  13        128.57        128.33        21.83 o
  -2   1  13          8.26         18.48        17.81 o
  -1   1  13         26.89         30.81        20.47 o
   0   1  13        295.84        313.63        21.51 o
   1   1  13         15.67         36.66        16.02 o
   2   1  13        555.83        538.68        27.65 o
   3   1  13         38.65         28.38        18.68 o
   4   1  13         19.51         51.38        22.82 o
  -5   2  13          3.20         25.62        25.87 o
  -4   2  13          1.10         21.43        23.08 o
  -3   2  13        763.05        785.17        24.11 o
  -2   2  13        726.78        725.77        23.17 o
  -1   2  13        697.23        689.95        22.43 o
   0   2  13       1415.64       1403.51        24.37 o
   1   2  13          5.50         21.61        19.60 o
   2   2  13         83.04        102.89        18.68 o
   3   2  13         57.18         57.95        21.28 o
   4   2  13         77.13         93.06        23.27 o
  -5   3  13         16.87         40.59        26.00 o
  -4   3  13         26.56         38.44        24.24 o
  -3   3  13        597.16        541.90        22.98 o
  -2   3  13         14.02         29.16        25.68 o
  -1   3  13         16.27         15.81        20.45 o
   0   3  13        282.05        273.49        19.00 o
   1   3  13         31.52         26.80        19.87 o
   2   3  13        654.71        638.74        22.22 o
   3   3  13         46.49         58.33        21.79 o
   4   3  13          0.01          9.37        24.45 o
  -5   4  13          9.20         16.20        26.94 o
  -4   4  13         64.84         64.19        23.53 o
  -3   4  13         83.15        107.10        22.72 o
  -2   4  13         12.24         12.09        22.32 o
  -1   4  13        683.15        689.65        20.48 o
   0   4  13         46.48         54.37        17.84 o
   1   4  13          8.45         15.72        22.75 o
   2   4  13          1.72          1.65        18.19 o
   3   4  13         73.22         72.22        21.65 o
   4   4  13          0.30         33.80        20.60 o
  -5   5  13         22.95         64.58        27.71 o
  -4   5  13        123.12        115.50        24.68 o
  -3   5  13        436.24        404.23        23.87 o
  -2   5  13         31.13         62.46        21.27 o
  -1   5  13         84.82        104.91        18.30 o
   0   5  13         16.80         35.13        20.15 o
   1   5  13        185.40        181.45        18.43 o
   2   5  13          1.05         17.68        19.97 o
   3   5  13         87.94         88.42        22.43 o
   4   5  13         46.36         48.73        24.62 o
  -5   6  13          2.92          6.94        27.30 o
  -4   6  13         10.22         22.78        23.87 o
  -3   6  13         15.21         30.41        21.44 o
  -2   6  13        280.71        297.77        22.86 o
  -1   6  13        628.20        636.56        22.26 o
   0   6  13       2980.16       2792.65        62.14 o
   1   6  13         53.20         55.98        19.75 o
   2   6  13         11.81         38.44        20.93 o
   3   6  13         97.00        124.48        23.67 o
   4   6  13         25.30         75.72        24.32 o
  -5   7  13         12.55         24.85        26.67 o
  -4   7  13         13.24         11.92        23.93 o
  -3   7  13         15.85         19.77        21.94 o
  -2   7  13        297.37        302.97        22.95 o
  -1   7  13         15.94          6.77        22.45 o
   0   7  13        240.59        212.80        18.59 o
   1   7  13         26.52         43.55        21.83 o
   2   7  13        171.40        152.19        21.04 o
   3   7  13         14.16         15.37        20.03 o
   4   7  13        128.62        120.52        22.72 o
  -5   8  13         10.22         27.85        27.59 o
  -4   8  13         67.09        110.30        25.33 o
  -3   8  13          2.06         -1.82        21.61 o
  -2   8  13        350.77        338.66        22.68 o
  -1   8  13        114.60        125.22        22.46 o
   0   8  13        381.11        410.28        21.86 o
   1   8  13       1397.39       1329.27        40.60 o
   2   8  13          7.63         28.80        21.30 o
   3   8  13         80.86         87.59        22.46 o
   4   8  13         55.12         91.21        25.88 o
  -5   9  13         18.04         33.88        28.44 o
  -4   9  13          1.20         16.37        22.27 o
  -3   9  13         46.79         68.55        24.27 o
  -2   9  13        685.04        715.79        24.07 o
  -1   9  13         39.90         74.17        21.31 o
   0   9  13        174.28        190.72        20.70 o
   1   9  13          2.71          9.26        20.65 o
   2   9  13        242.66        238.00        21.86 o
   3   9  13         35.54         69.04        23.09 o
   4   9  13         15.44         23.83        25.08 o
  -5  10  13          8.55         41.57        30.32 o
  -4  10  13         59.41         74.33        25.46 o
  -3  10  13        101.16         88.26        22.04 o
  -2  10  13        123.59        141.42        22.99 o
  -1  10  13        399.22        390.88        26.54 o
   0  10  13          0.00          1.59        20.07 o
   1  10  13          7.51         30.39        20.65 o
   2  10  13         67.02         64.52        21.56 o
   3  10  13         32.82         67.14        27.55 o
   4  10  13          6.99         18.68        26.52 o
  -4  11  13         49.62         34.66        28.05 o
  -3  11  13         13.58         30.66        25.10 o
  -2  11  13          1.22          4.69        22.32 o
  -1  11  13          6.53         47.83        21.65 o
   0  11  13        527.38        571.73        22.54 o
   1  11  13        217.91        243.07        22.88 o
   2  11  13         17.45         41.06        23.36 o
   3  11  13        138.50        138.12        27.29 o
   4  11  13         59.13         69.36        27.17 o
  -4  12  13          1.11         -5.85        24.72 o
  -3  12  13         64.27         92.68        28.21 o
  -2  12  13          7.68         18.73        23.59 o
  -1  12  13        196.87        169.16        22.45 o
   0  12  13        167.65        145.82        22.62 o
   1  12  13        374.53        331.66        22.88 o
   2  12  13          3.38         27.43        23.05 o
   3  12  13         40.20         64.83        27.68 o
   4  12  13         18.97         39.86        27.45 o
  -4  13  13          2.73         31.11        30.33 o
  -3  13  13          4.36         28.38        25.14 o
  -2  13  13         19.67         53.15        21.26 o
  -1  13  13        102.34         80.65        23.75 o
   0  13  13        327.75        329.88        19.96 o
   1  13  13         22.28         33.08        22.58 o
   2  13  13          2.67          9.01        23.71 o
   3  13  13          9.96         33.69        27.74 o
  -4  14  13          3.71          7.80        35.64 o
  -3  14  13        149.41        149.12        27.09 o
  -2  14  13          0.23         14.02        22.57 o
  -1  14  13        133.61        122.29        22.08 o
   0  14  13          7.10          0.51        21.78 o
   1  14  13        485.41        522.67        23.37 o
   2  14  13          0.67         16.51        23.10 o
   3  14  13         24.68         36.87        28.23 o
  -4  15  13          0.02         30.71        36.59 o
  -3  15  13         44.28         16.45        28.34 o
  -2  15  13          0.39        -13.77        24.62 o
  -1  15  13          3.01        -21.54        23.26 o
   0  15  13         28.65         29.87        24.13 o
   1  15  13        127.95        155.60        23.04 o
   2  15  13          1.61         36.23        24.09 o
   3  15  13          0.16         12.42        25.93 o
  -4  16  13          8.42         39.04        31.13 o
  -3  16  13          0.95         15.64        29.45 o
  -2  16  13         74.58         90.61        25.35 o
  -1  16  13          1.22         39.84        24.86 o
   0  16  13        158.42        176.43        23.57 o
   1  16  13         10.02         29.97        23.28 o
   2  16  13         26.89         39.06        21.40 o
   3  16  13          2.33          7.74        31.00 o
  -3  17  13         51.67         70.33        31.52 o
  -2  17  13          0.01         15.86        26.26 o
  -1  17  13          8.99         17.93        23.74 o
   0  17  13        101.32         97.50        23.38 o
   1  17  13         28.64         33.47        23.66 o
   2  17  13         78.83         76.19        26.36 o
  -3  18  13          0.00         37.37        29.41 o
  -2  18  13          1.27         19.36        26.67 o
  -1  18  13         90.07         94.09        25.22 o
   0  18  13          1.49         36.13        23.84 o
   1  18  13        157.96        148.34        25.08 o
   2  18  13         16.66          3.67        28.22 o
  -3  19  13         70.82         98.46        37.68 o
  -2  19  13          8.33         16.42        27.92 o
  -1  19  13          0.62        -11.47        26.41 o
   0  19  13         54.03         61.82        24.73 o
   1  19  13         12.23         25.10        27.10 o
   2  19  13          0.66         -3.83        28.31 o
  -2  20  13         16.24         36.25        29.15 o
  -1  20  13          0.02         -5.38        27.21 o
   0  20  13         46.29         58.50        25.58 o
   1  20  13         88.47         87.97        26.21 o
  -1  21  13          6.73         34.29        28.34 o
   0  21  13          0.04         -2.80        27.76 o
   1  21  13          5.27         27.65        26.84 o
  -4   0  14         14.14         53.37        32.15 o
  -2   0  14        117.65        101.20        29.71 o
   0   0  14       1806.67       1822.75        31.36 o
   2   0  14        622.95        645.76        56.57 o
   4   0  14          0.24         32.66        36.30 o
  -5   1  14          4.65         36.65        26.83 o
  -4   1  14        133.54        121.64        23.88 o
  -3   1  14         82.02        140.33        21.39 o
  -2   1  14         78.22         81.38        17.83 o
  -1   1  14        253.61        259.32        20.35 o
   0   1  14        266.46        259.02        20.46 o
   1   1  14        294.11        275.49        17.47 o
   2   1  14        391.11        426.43        22.35 o
   3   1  14        248.57        239.47        18.02 o
   4   1  14        112.98        117.95        21.56 o
  -5   2  14          0.18         11.04        24.96 o
  -4   2  14         12.56          5.22        23.03 o
  -3   2  14         21.24         31.03        22.22 o
  -2   2  14          0.89         10.10        20.33 o
  -1   2  14        114.13        127.03        20.30 o
   0   2  14        620.54        619.97        20.26 o
   1   2  14         22.12         35.02        20.74 o
   2   2  14        567.38        573.67        22.29 o
   3   2  14        263.42        247.94        20.11 o
   4   2  14         13.34         42.31        23.45 o
  -5   3  14          2.59         -0.01        25.54 o
  -4   3  14         28.70         40.51        20.82 o
  -3   3  14        411.06        451.02        23.68 o
  -2   3  14         31.20         76.42        21.74 o
  -1   3  14         20.89         -6.51        20.32 o
   0   3  14        440.06        427.66        21.22 o
   1   3  14        110.98        144.54        18.87 o
   2   3  14        169.15        164.76        21.24 o
   3   3  14        263.21        260.46        22.01 o
   4   3  14        124.41        139.61        24.22 o
  -5   4  14          0.28         12.60        25.14 o
  -4   4  14        125.48        149.29        24.10 o
  -3   4  14         22.88         28.76        22.02 o
  -2   4  14        270.42        259.53        22.39 o
  -1   4  14        533.10        535.12        21.40 o
   0   4  14         29.28         27.30        20.37 o
   1   4  14        211.21        221.62        23.79 o
   2   4  14        309.38        334.98        19.64 o
   3   4  14         82.26         83.63        21.90 o
   4   4  14          4.88         13.32        24.61 o
  -5   5  14          6.04         21.64        27.60 o
  -4   5  14         98.06         96.65        20.48 o
  -3   5  14        247.08        224.36        22.52 o
  -2   5  14        324.24        331.00        22.60 o
  -1   5  14        147.39        148.40        19.35 o
   0   5  14        148.01        165.09        20.61 o
   1   5  14        593.10        642.39        22.11 o
   2   5  14        398.58        378.70        25.16 o
   3   5  14         37.09         24.85        22.09 o
   4   5  14          1.47         32.64        23.97 o
  -5   6  14          0.08          5.54        28.04 o
  -4   6  14         15.55         26.21        22.64 o
  -3   6  14          8.19         27.50        21.56 o
  -2   6  14        141.78        139.76        22.12 o
  -1   6  14         40.77         60.86        19.06 o
   0   6  14        134.33        134.27        20.26 o
   1   6  14        199.81        209.95        21.18 o
   2   6  14         31.93         51.55        21.21 o
   3   6  14         62.84         55.33        22.26 o
   4   6  14          2.01         10.93        24.87 o
  -5   7  14         10.19         39.09        28.25 o
  -4   7  14          9.97         24.76        25.57 o
  -3   7  14          5.48         37.78        22.79 o
  -2   7  14         11.94         20.57        21.58 o
  -1   7  14        520.90        517.72        23.87 o
   0   7  14       1235.68       1163.98        26.93 o
   1   7  14       1270.96       1249.54        23.77 o
   2   7  14        272.79        258.47        21.85 o
   3   7  14          1.47         16.97        20.37 o
   4   7  14          9.22         31.78        21.84 o
  -5   8  14         17.18         25.71        28.61 o
  -4   8  14          6.04         11.05        22.92 o
  -3   8  14         56.48         82.87        23.13 o
  -2   8  14         88.99         95.69        20.20 o
  -1   8  14         13.86         31.96        22.92 o
   0   8  14         77.36         56.82        23.59 o
   1   8  14         22.15         23.20        20.86 o
   2   8  14         23.73         18.93        21.23 o
   3   8  14          7.06         20.88        24.12 o
   4   8  14          0.35         12.64        23.43 o
  -5   9  14          7.20         -2.89        25.58 o
  -4   9  14         35.92         35.04        22.31 o
  -3   9  14         84.64         98.58        21.56 o
  -2   9  14        234.07        254.22        23.62 o
  -1   9  14         55.51         98.13        19.65 o
   0   9  14        329.94        373.34        21.50 o
   1   9  14        335.66        338.11        25.13 o
   2   9  14        130.39        123.76        19.87 o
   3   9  14        102.19         99.66        23.09 o
   4   9  14          1.04         14.58        27.05 o
  -4  10  14          2.25         32.95        26.17 o
  -3  10  14         52.87         30.11        24.15 o
  -2  10  14         10.96         25.43        22.95 o
  -1  10  14        226.86        245.57        20.19 o
   0  10  14         26.73         53.96        24.35 o
   1  10  14        215.25        231.77        19.36 o
   2  10  14        120.76        138.86        22.22 o
   3  10  14          9.71          9.90        27.27 o
   4  10  14         15.46         25.83        27.63 o
  -4  11  14         15.48          0.16        24.21 o
  -3  11  14         40.37         75.70        23.74 o
  -2  11  14         35.59         63.65        21.42 o
  -1  11  14          1.05         15.71        21.55 o
   0  11  14          2.22         -1.63        21.07 o
   1  11  14        341.47        338.31        22.43 o
   2  11  14        227.84        222.03        22.39 o
   3  11  14         78.79        106.15        35.14 o
   4  11  14          5.53         24.28        28.19 o
  -4  12  14          2.30          4.13        28.42 o
  -3  12  14         13.41          4.59        23.90 o
  -2  12  14          0.01         18.76        23.43 o
  -1  12  14        838.94        864.45        25.18 o
   0  12  14         27.02         30.79        21.57 o
   1  12  14        421.55        419.84        22.33 o
   2  12  14          0.76          3.27        23.19 o
   3  12  14          3.14         20.56        31.97 o
  -4  13  14         75.06         79.34        25.83 o
  -3  13  14         20.91         50.79        25.41 o
  -2  13  14        124.94        119.13        21.67 o
  -1  13  14          9.35         -5.09        22.20 o
   0  13  14        248.35        265.68        23.08 o
   1  13  14        111.68        124.05        22.05 o
   2  13  14         77.58        106.50        21.13 o
   3  13  14         10.43         20.52        28.07 o
  -4  14  14          5.30          4.68        31.81 o
  -3  14  14         10.44         24.60        26.64 o
  -2  14  14         27.89         59.18        24.99 o
  -1  14  14         30.65         37.30        22.00 o
   0  14  14          0.31         24.80        23.96 o
   1  14  14          5.85         13.12        22.54 o
   2  14  14         45.15         35.49        23.86 o
   3  14  14         14.65         26.03        28.75 o
  -4  15  14         54.05         57.38        37.88 o
  -3  15  14          6.60          6.23        26.45 o
  -2  15  14         21.27         58.68        25.09 o
  -1  15  14        126.44        187.40        41.76 o
   0  15  14        150.21        151.00        23.11 o
   1  15  14        124.93        120.90        23.19 o
   2  15  14        105.93         95.97        24.10 o
   3  15  14          2.93         24.48        29.92 o
  -3  16  14         92.05        114.06        28.82 o
  -2  16  14          4.17         23.45        25.42 o
  -1  16  14        138.25        163.56        26.65 o
   0  16  14        120.46        146.70        23.92 o
   1  16  14          2.24         18.15        23.79 o
   2  16  14         50.11         71.00        24.98 o
   3  16  14          4.35         21.88        26.49 o
  -3  17  14          5.02          3.97        30.70 o
  -2  17  14          1.61         16.68        26.28 o
  -1  17  14          1.60         13.67        25.45 o
   0  17  14        248.68        291.39        25.14 o
   1  17  14         43.64        112.91        25.01 o
   2  17  14         92.45        112.08        27.08 o
  -3  18  14         38.20         12.22        33.58 o
  -2  18  14          0.25         17.20        23.61 o
  -1  18  14         18.39         28.59        24.02 o
   0  18  14         41.82         61.30        24.24 o
   1  18  14          0.42         14.60        25.11 o
   2  18  14        183.06        216.71        29.13 o
  -2  19  14         10.82         30.79        28.65 o
  -1  19  14          6.45          7.12        25.32 o
   0  19  14        128.43        145.55        25.51 o
   1  19  14          1.31         16.75        25.69 o
  -2  20  14          0.05        -11.64        25.80 o
  -1  20  14          0.12          4.99        26.93 o
   0  20  14          0.40         10.21        26.04 o
   1  20  14         12.11        -12.10        26.23 o
  -1  21  14        107.86        130.28        26.41 o
   0  21  14          1.10         22.12        28.27 o
  -5   0  15          3.82         28.89        36.49 o
  -3   0  15        245.20        223.32        31.04 o
  -1   0  15        257.48        273.79        31.06 o
   1   0  15        266.49        356.02        30.90 o
   3   0  15        100.46        132.35        31.41 o
  -5   1  15         71.40        103.89        26.78 o
  -4   1  15          0.35          7.11        23.07 o
  -3   1  15          8.18         27.48        21.99 o
  -2   1  15         59.41         71.38        18.75 o
  -1   1  15        219.80        183.36        20.46 o
   0   1  15         56.25         60.16        20.91 o
   1   1  15        762.14        773.55        21.50 o
   2   1  15        369.83        369.96        22.00 o
   3   1  15         21.38          7.81        22.19 o
   4   1  15         30.17         32.57        24.29 o
  -5   2  15         10.18         34.11        28.25 o
  -4   2  15          2.97         18.46        23.99 o
  -3   2  15         33.52         44.30        21.62 o
  -2   2  15         22.26         40.20        20.98 o
  -1   2  15        135.45        145.85        18.89 o
   0   2  15        865.34        832.89        23.40 o
   1   2  15        296.21        312.08        20.18 o
   2   2  15        210.17        222.68        19.05 o
   3   2  15          0.90         20.83        18.07 o
   4   2  15         16.16         12.52        23.92 o
  -5   3  15          0.12          4.87        25.89 o
  -4   3  15          4.31         19.09        23.36 o
  -3   3  15          0.91         23.29        21.07 o
  -2   3  15        142.92        148.47        21.36 o
  -1   3  15        495.71        508.36        24.16 o
   0   3  15        466.19        433.04        21.88 o
   1   3  15        112.93        142.18        21.69 o
   2   3  15          0.06         23.31        20.56 o
   3   3  15        138.40        125.79        22.62 o
   4   3  15          0.44         10.46        24.40 o
  -5   4  15         11.72         52.61        26.79 o
  -4   4  15         94.93         81.60        23.48 o
  -3   4  15         45.78         48.62        21.84 o
  -2   4  15        203.66        170.68        21.98 o
  -1   4  15         26.88         36.46        20.38 o
   0   4  15        109.56        113.35        20.97 o
   1   4  15         23.65         40.60        24.28 o
   2   4  15         69.13         63.84        20.58 o
   3   4  15          4.64         10.38        20.26 o
   4   4  15         30.18         53.29        22.19 o
  -5   5  15         20.51         23.02        26.27 o
  -4   5  15         18.11         24.10        25.01 o
  -3   5  15          2.42          0.71        19.42 o
  -2   5  15        425.33        419.55        21.36 o
  -1   5  15         49.83         84.61        21.36 o
   0   5  15         85.57         82.23        20.55 o
   1   5  15          1.86         17.32        18.20 o
   2   5  15         37.63         28.42        20.85 o
   3   5  15         66.60         98.54        22.28 o
   4   5  15         28.37         39.49        25.54 o
  -5   6  15          0.03          3.91        26.08 o
  -4   6  15         28.57         32.58        24.90 o
  -3   6  15         16.39         34.02        23.10 o
  -2   6  15        100.18         94.01        19.24 o
  -1   6  15         21.78         51.84        21.48 o
   0   6  15        487.02        483.80        22.24 o
   1   6  15         16.82         26.12        20.91 o
   2   6  15          8.12         10.60        22.05 o
   3   6  15          7.38         19.56        20.66 o
   4   6  15         12.26         23.89        25.39 o
  -5   7  15          3.62          6.73        26.58 o
  -4   7  15         19.55         46.47        24.93 o
  -3   7  15          5.47         36.72        22.39 o
  -2   7  15        451.78        502.02        22.81 o
  -1   7  15          0.69         -0.04        18.90 o
   0   7  15         12.26         22.25        21.93 o
   1   7  15        392.32        382.23        20.19 o
   2   7  15       1089.58       1049.45        24.83 o
   3   7  15          0.11          8.45        20.50 o
   4   7  15         99.98         93.02        23.46 o
  -4   8  15          7.30         18.30        24.66 o
  -3   8  15          0.26         11.33        23.93 o
  -2   8  15         49.36         50.92        21.76 o
  -1   8  15         19.40         39.75        25.63 o
   0   8  15        342.46        327.28        25.07 o
   1   8  15         32.59         41.42        21.07 o
   2   8  15        124.88        135.81        19.76 o
   3   8  15          4.31         19.38        24.40 o
   4   8  15         19.19         45.48        26.39 o
  -4   9  15          0.97          5.15        25.51 o
  -3   9  15         41.85         54.11        25.38 o
  -2   9  15        424.63        435.76        26.11 o
  -1   9  15        190.41        178.74        21.96 o
   0   9  15          0.04         30.58        20.99 o
   1   9  15       1572.81       1600.43        37.18 o
   2   9  15         88.73        114.01        22.18 o
   3   9  15          1.19         14.08        24.25 o
   4   9  15         24.02         77.51        26.63 o
  -4  10  15         73.82         78.76        26.31 o
  -3  10  15          0.89         18.89        21.84 o
  -2  10  15          0.27         30.68        23.05 o
  -1  10  15         35.10         17.50        22.30 o
   0  10  15         67.70         79.18        21.05 o
   1  10  15        765.05        785.98        23.84 o
   2  10  15          0.97          6.26        22.63 o
   3  10  15         15.32         41.09        27.99 o
  -4  11  15          5.07         23.77        27.35 o
  -3  11  15          0.98         27.87        25.43 o
  -2  11  15         26.04         32.43        24.81 o
  -1  11  15          2.26          9.82        21.60 o
   0  11  15        292.57        268.95        23.09 o
   1  11  15         77.05         76.94        21.50 o
   2  11  15          2.61         15.68        19.99 o
   3  11  15          2.67          7.61        28.04 o
  -4  12  15         28.22         48.61        27.56 o
  -3  12  15         18.67         54.23        26.70 o
  -2  12  15        125.55        121.34        23.97 o
  -1  12  15         88.90         84.06        19.56 o
   0  12  15         34.76         48.87        21.70 o
   1  12  15        136.25        134.78        22.26 o
   2  12  15         38.06         33.52        23.35 o
   3  12  15          0.60         37.59        28.75 o
  -4  13  15         13.16         46.58        30.10 o
  -3  13  15         11.25         30.73        26.82 o
  -2  13  15         78.82         97.55        23.25 o
  -1  13  15        429.97        448.11        23.85 o
   0  13  15          0.50         -1.18        19.63 o
   1  13  15        313.78        302.72        23.13 o
   2  13  15         10.64         18.57        23.38 o
   3  13  15          7.68         -9.47        25.35 o
  -4  14  15          1.19          4.36        27.52 o
  -3  14  15          5.89          3.05        27.58 o
  -2  14  15         43.94         43.99        21.88 o
  -1  14  15        174.04        211.75        21.57 o
   0  14  15         68.23         74.68        22.64 o
   1  14  15          3.65         24.28        23.11 o
   2  14  15         52.15         50.31        22.34 o
   3  14  15          5.20         -0.12        29.99 o
  -3  15  15          6.24         20.91        24.53 o
  -2  15  15         31.58         38.26        26.36 o
  -1  15  15         89.39        110.38        23.43 o
   0  15  15         50.25         54.38        24.25 o
   1  15  15        106.39        122.71        24.88 o
   2  15  15         26.41         46.17        25.03 o
  -3  16  15         70.72         59.48        22.89 o
  -2  16  15          3.56        -12.24        25.67 o
  -1  16  15         18.68         33.95        24.21 o
   0  16  15          5.12         31.79        23.69 o
   1  16  15          2.23          4.90        25.40 o
   2  16  15          0.06         30.06        26.42 o
  -3  17  15         30.72         22.98        30.50 o
  -2  17  15          0.19         18.68        23.43 o
  -1  17  15          2.18         25.31        24.19 o
   0  17  15         12.26         35.28        24.47 o
   1  17  15         25.70         28.17        24.84 o
   2  17  15         82.18         85.16        26.81 o
  -2  18  15         23.53         25.57        27.64 o
  -1  18  15          3.63         20.79        24.72 o
   0  18  15         19.10         46.00        25.00 o
   1  18  15         27.71         48.13        26.80 o
  -2  19  15         21.77         43.90        27.99 o
  -1  19  15          2.36         -5.48        26.25 o
   0  19  15          0.24          9.01        25.63 o
   1  19  15          2.68         40.06        28.93 o
  -1  20  15          4.68         17.61        27.65 o
   0  20  15          9.77         42.22        28.29 o
  -4   0  16        109.01        130.42        35.41 o
  -2   0  16         12.01          7.19        28.73 o
   0   0  16         60.89         73.57        24.40 o
   2   0  16        296.30        365.81        44.68 o
   4   0  16         78.78         89.94        36.02 o
  -5   1  16          0.19        -14.64        27.67 o
  -4   1  16        289.88        282.60        24.28 o
  -3   1  16          5.41         21.38        22.34 o
  -2   1  16         59.42         75.50        19.15 o
  -1   1  16         16.57         39.67        21.54 o
   0   1  16         17.99         38.03        19.45 o
   1   1  16          1.43         33.89        20.85 o
   2   1  16          8.32         17.58        24.87 o
   3   1  16         21.70         28.31        19.69 o
   4   1  16          5.57          2.78        22.36 o
  -5   2  16          6.58         12.46        26.97 o
  -4   2  16          7.66         43.92        24.33 o
  -3   2  16          9.07         36.83        22.24 o
  -2   2  16        125.42        177.59        21.23 o
  -1   2  16        637.46        599.34        20.96 o
   0   2  16        144.54        171.07        22.64 o
   1   2  16         41.32         59.29        21.25 o
   2   2  16        194.31        184.77        22.06 o
   3   2  16         97.05        127.39        23.16 o
   4   2  16        107.57        139.35        27.31 o
  -5   3  16          8.39         43.53        26.17 o
  -4   3  16        148.90        104.41        23.93 o
  -3   3  16         79.01         77.38        22.03 o
  -2   3  16         11.15         20.19        19.29 o
  -1   3  16        133.20        157.59        19.20 o
   0   3  16        409.56        420.32        20.52 o
   1   3  16         57.89         47.94        21.06 o
   2   3  16          4.78         34.86        20.93 o
   3   3  16          2.47         14.79        22.91 o
   4   3  16          1.15         32.85        25.21 o
  -5   4  16         15.06         18.74        27.47 o
  -4   4  16         73.02         86.74        21.10 o
  -3   4  16          3.42          0.12        21.37 o
  -2   4  16        506.19        502.67        22.72 o
  -1   4  16         23.77         56.50        18.85 o
   0   4  16        179.47        176.72        21.98 o
   1   4  16        206.64        187.55        21.90 o
   2   4  16        117.25        110.61        28.81 o
   3   4  16         10.71         -8.47        22.94 o
   4   4  16         49.61         61.61        25.55 o
  -5   5  16          3.15         19.72        27.33 o
  -4   5  16         18.71         25.47        24.19 o
  -3   5  16         31.22         33.78        23.05 o
  -2   5  16          9.74         20.41        21.61 o
  -1   5  16        107.44        124.31        20.95 o
   0   5  16        188.02        192.23        19.34 o
   1   5  16        123.09        150.48        24.59 o
   2   5  16          0.29        -17.53        21.92 o
   3   5  16         63.25         86.27        20.87 o
   4   5  16          0.02         26.39        25.49 o
  -4   6  16         12.60         25.16        22.39 o
  -3   6  16         26.77         55.60        23.07 o
  -2   6  16         37.04         27.76        21.72 o
  -1   6  16        285.75        319.69        22.10 o
   0   6  16        134.40        138.46        21.29 o
   1   6  16          4.40         11.83        21.27 o
   2   6  16         24.30         44.06        21.54 o
   3   6  16          9.80         41.92        23.61 o
   4   6  16         35.82         69.98        26.95 o
  -4   7  16          0.08         20.60        23.09 o
  -3   7  16          0.20         21.99        20.88 o
  -2   7  16         30.45         27.72        17.39 o
  -1   7  16        501.23        456.79        25.98 o
   0   7  16          0.55         29.42        18.80 o
   1   7  16       1186.72       1173.88        23.76 o
   2   7  16        141.95        154.44        21.96 o
   3   7  16        100.70        104.27        23.95 o
  -4   8  16          2.25         14.17        25.25 o
  -3   8  16         36.39         48.92        20.79 o
  -2   8  16         89.86        107.05        19.84 o
  -1   8  16        130.84        171.93        22.81 o
   0   8  16        326.74        366.47        25.27 o
   1   8  16          1.17         16.63        19.00 o
   2   8  16         64.06         61.20        22.27 o
   3   8  16         15.44         26.64        21.08 o
  -4   9  16          0.22         29.96        25.85 o
  -3   9  16         54.31         90.06        24.21 o
  -2   9  16          9.22         28.23        20.24 o
  -1   9  16         55.81         66.89        19.20 o
   0   9  16       1207.81       1181.76        24.38 o
   1   9  16       1851.73       1702.54        25.55 o
   2   9  16          0.05         24.70        22.47 o
   3   9  16          1.68         12.79        27.61 o
  -4  10  16          4.78         13.73        27.38 o
  -3  10  16          6.04        -29.99        23.76 o
  -2  10  16         62.74         64.92        22.48 o
  -1  10  16         53.60         71.68        25.57 o
   0  10  16         22.26         19.06        21.30 o
   1  10  16          1.54         31.64        21.18 o
   2  10  16         28.75         35.24        22.81 o
   3  10  16         19.34          7.98        28.83 o
  -4  11  16          3.81         -9.81        24.61 o
  -3  11  16         14.79         28.34        25.03 o
  -2  11  16          1.63          6.73        23.90 o
  -1  11  16          5.02         14.78        22.02 o
   0  11  16        367.62        389.77        22.70 o
   1  11  16         56.80         70.73        21.90 o
   2  11  16         48.84         65.69        22.56 o
   3  11  16         71.91         57.75        29.36 o
  -4  12  16         31.73         38.33        25.44 o
  -3  12  16          1.97         26.08        25.52 o
  -2  12  16         65.61         63.14        23.47 o
  -1  12  16        172.71        138.50        23.11 o
   0  12  16         76.12         83.20        22.03 o
   1  12  16         66.47         95.29        21.99 o
   2  12  16         28.51         31.41        24.02 o
   3  12  16         13.71         -2.78        23.28 o
  -4  13  16          0.00         19.93        33.52 o
  -3  13  16         51.39         64.03        24.79 o
  -2  13  16         89.30         80.90        22.62 o
  -1  13  16         27.03         28.75        20.81 o
   0  13  16         11.49         38.22        22.76 o
   1  13  16        135.26        125.74        23.61 o
   2  13  16          3.14         30.02        23.64 o
   3  13  16         12.89         -4.32        30.41 o
  -3  14  16         22.40         -1.37        28.14 o
  -2  14  16         11.58         31.05        20.91 o
  -1  14  16          4.38         35.40        23.43 o
   0  14  16        127.33        163.95        23.60 o
   1  14  16         31.91         11.14        23.65 o
   2  14  16         67.63        106.97        25.12 o
  -3  15  16         17.39         59.16        28.39 o
  -2  15  16         18.03         19.89        25.57 o
  -1  15  16         21.44         30.79        25.50 o
   0  15  16         13.96         25.01        22.93 o
   1  15  16         16.18         22.85        23.90 o
   2  15  16          0.05         23.28        26.78 o
  -3  16  16          0.78         25.21        29.20 o
  -2  16  16         14.30         15.59        27.06 o
  -1  16  16         35.30         38.91        24.15 o
   0  16  16         39.75         64.20        24.56 o
   1  16  16          0.24          5.05        25.16 o
   2  16  16         10.55         36.02        30.37 o
  -2  17  16          0.38         -9.17        27.43 o
  -1  17  16         35.37         40.60        25.10 o
   0  17  16          6.99          5.78        24.24 o
   1  17  16          3.04         15.76        25.49 o
  -2  18  16          9.48         18.46        28.69 o
  -1  18  16         20.63         24.93        25.48 o
   0  18  16        120.77        103.78        25.94 o
   1  18  16         71.03         72.19        26.40 o
  -1  19  16          0.07         21.64        26.33 o
   0  19  16         23.52         53.92        26.89 o
  -5   0  17          0.01          9.74        39.12 o
  -3   0  17         13.06         41.48        30.63 o
  -1   0  17       1273.40       1309.66        31.55 o
   1   0  17         87.60        114.86        30.43 o
   3   0  17         58.38         84.16        23.82 o
  -5   1  17          5.11         -0.86        27.08 o
  -4   1  17          3.71         14.54        26.94 o
  -3   1  17         10.10         27.17        22.16 o
  -2   1  17          8.90         28.64        20.61 o
  -1   1  17        805.58        792.78        21.42 o
   0   1  17          8.25        -20.38        18.85 o
   1   1  17        142.02        133.77        21.36 o
   2   1  17         62.29        101.59        25.65 o
   3   1  17        238.35        252.75        23.94 o
   4   1  17          3.86         36.02        23.27 o
  -4   2  17         13.09          3.93        24.12 o
  -3   2  17          0.71         11.60        21.75 o
  -2   2  17        345.75        358.77        21.78 o
  -1   2  17        160.08        169.52        19.20 o
   0   2  17          3.66          7.77        19.09 o
   1   2  17         82.28         68.22        18.83 o
   2   2  17         12.15         20.98        22.09 o
   3   2  17         17.59         47.31        23.18 o
   4   2  17        145.96        165.91        26.21 o
  -4   3  17         13.77         -2.04        25.14 o
  -3   3  17         45.78         51.34        20.88 o
  -2   3  17        152.78        161.00        21.92 o
  -1   3  17        201.90        214.37        19.41 o
   0   3  17        203.82        215.83        21.67 o
   1   3  17          7.00         17.67        17.22 o
   2   3  17         94.91        100.21        19.66 o
   3   3  17        221.29        200.77        23.76 o
  -4   4  17          0.07         29.19        24.27 o
  -3   4  17        156.52        157.16        23.45 o
  -2   4  17        332.12        351.63        27.80 o
  -1   4  17        819.43        817.24        23.56 o
   0   4  17         27.52         48.53        21.13 o
   1   4  17         76.89        105.56        25.40 o
   2   4  17         18.76         39.52        21.62 o
   3   4  17          0.09         18.90        23.89 o
  -4   5  17         32.96         56.66        24.68 o
  -3   5  17         19.31         32.40        21.32 o
  -2   5  17          6.33         20.05        21.79 o
  -1   5  17         81.25        103.55        19.15 o
   0   5  17        366.43        350.86        19.97 o
   1   5  17         45.56         42.16        20.45 o
   2   5  17         13.95          5.73        21.99 o
   3   5  17          2.14         -0.67        21.25 o
  -4   6  17          0.02          7.13        26.12 o
  -3   6  17         30.31         45.38        20.21 o
  -2   6  17         71.03         94.66        22.59 o
  -1   6  17         37.88         59.14        19.10 o
   0   6  17        435.38        470.09        19.99 o
   1   6  17         16.48         32.83        18.90 o
   2   6  17         96.91        132.27        22.20 o
   3   6  17          5.34          0.07        20.66 o
  -4   7  17          3.55         24.45        24.96 o
  -3   7  17          2.86         22.34        23.17 o
  -2   7  17         50.25         37.40        22.52 o
  -1   7  17        130.60        170.39        21.90 o
   0   7  17         12.96         24.77        22.35 o
   1   7  17         16.59         26.56        21.16 o
   2   7  17         11.61         20.56        20.19 o
   3   7  17         18.72         27.09        24.20 o
  -4   8  17         31.28         51.40        25.27 o
  -3   8  17         62.77         61.29        23.37 o
  -2   8  17         23.28         32.98        23.32 o
  -1   8  17         10.47         45.43        21.82 o
   0   8  17        103.09         93.16        24.33 o
   1   8  17         80.69         61.69        21.94 o
   2   8  17         38.05         21.72        23.29 o
   3   8  17          4.25         -0.42        24.75 o
  -4   9  17         23.85         -2.65        27.42 o
  -3   9  17         17.61         33.58        24.98 o
  -2   9  17          0.34         19.03        23.12 o
  -1   9  17          1.21         32.24        23.14 o
   0   9  17        218.76        220.13        21.96 o
   1   9  17         55.85         58.07        21.68 o
   2   9  17         32.58         37.38        23.07 o
   3   9  17          6.83         31.27        25.03 o
  -4  10  17          3.60         22.90        26.65 o
  -3  10  17         34.48         33.55        25.76 o
  -2  10  17         31.02         34.21        23.01 o
  -1  10  17         16.77         37.69        26.33 o
   0  10  17        241.42        257.28        22.44 o
   1  10  17        127.15        142.96        22.37 o
   2  10  17         16.46         23.44        23.52 o
   3  10  17         21.98         15.15        29.45 o
  -4  11  17          0.73         17.14        25.19 o
  -3  11  17          7.50         43.71        25.85 o
  -2  11  17          1.65         19.39        22.03 o
  -1  11  17         56.48         73.12        22.78 o
   0  11  17        242.71        264.13        25.64 o
   1  11  17         57.60         63.80        22.91 o
   2  11  17         44.16         49.91        23.88 o
   3  11  17          2.37          8.42        30.13 o
  -3  12  17         31.39         38.76        22.25 o
  -2  12  17        105.20        115.40        27.59 o
  -1  12  17         50.53         78.11        21.27 o
   0  12  17         18.87         -7.30        22.95 o
   1  12  17          8.57         28.55        22.87 o
   2  12  17         64.81        100.08        21.73 o
   3  12  17         12.06         44.67        30.52 o
  -3  13  17          2.89          8.05        23.30 o
  -2  13  17          5.72         -2.48        20.06 o
  -1  13  17          5.36         11.45        22.97 o
   0  13  17        113.87        146.25        23.46 o
   1  13  17          0.29         23.33        22.94 o
   2  13  17         15.58         34.47        24.45 o
  -3  14  17          5.10         13.38        28.25 o
  -2  14  17          0.16         16.40        23.97 o
  -1  14  17          9.42         41.55        23.69 o
   0  14  17          0.21         40.75        23.60 o
   1  14  17          0.07         17.85        24.31 o
   2  14  17          5.20         33.48        25.39 o
  -3  15  17          4.18         14.66        25.30 o
  -2  15  17         46.86         63.85        27.45 o
  -1  15  17         32.57         38.80        26.64 o
   0  15  17        159.06        168.10        26.70 o
   1  15  17         38.12         42.47        24.78 o
   2  15  17         23.44         40.79        25.69 o
  -2  16  17        111.46        105.76        27.41 o
  -1  16  17         28.86         21.22        24.47 o
   0  16  17        181.24        191.31        24.94 o
   1  16  17         50.63         61.40        25.78 o
  -2  17  17          4.01          2.08        24.61 o
  -1  17  17         18.99         39.60        23.09 o
   0  17  17          8.29         27.69        26.62 o
   1  17  17          4.62         14.62        25.71 o
  -1  18  17         63.49         80.33        29.12 o
   0  18  17          4.95          9.20        27.73 o
  -4   0  18        235.74        196.24        34.96 o
  -2   0  18        183.30        153.78        37.89 o
   0   0  18        212.35        224.79        41.60 o
   2   0  18          0.02        -21.95        32.26 o
  -4   1  18         11.53         25.45        24.92 o
  -3   1  18          2.66         28.93        22.46 o
  -2   1  18          1.76        -23.23        20.73 o
  -1   1  18         61.44         84.86        19.00 o
   0   1  18        154.95        159.07        21.67 o
   1   1  18        231.08        226.34        20.28 o
   2   1  18         86.61         86.04        25.84 o
   3   1  18         32.94         47.57        23.81 o
  -4   2  18        109.53        119.54        25.17 o
  -3   2  18         32.70         27.26        20.18 o
  -2   2  18         90.97         95.99        21.73 o
  -1   2  18         39.66         57.05        18.78 o
   0   2  18        137.20        159.88        21.41 o
   1   2  18         84.96         85.45        19.86 o
   2   2  18        100.90         84.29        22.78 o
   3   2  18          4.23         42.38        23.57 o
  -4   3  18         22.66         41.71        24.94 o
  -3   3  18          1.70         33.25        22.49 o
  -2   3  18         70.19         86.05        22.19 o
  -1   3  18         47.54         43.86        19.14 o
   0   3  18          3.47         13.43        21.64 o
   1   3  18        165.16        149.53        22.37 o
   2   3  18         93.58        139.60        19.75 o
   3   3  18          0.12         11.29        22.06 o
  -4   4  18          1.90          3.71        26.47 o
  -3   4  18        100.00        128.25        21.64 o
  -2   4  18         21.88         27.78        22.16 o
  -1   4  18        115.31        109.31        27.49 o
   0   4  18         16.54         40.21        21.35 o
   1   4  18         21.78         58.34        22.65 o
   2   4  18         64.91         57.47        22.28 o
   3   4  18          6.20         42.06        24.11 o
  -4   5  18         42.15         87.13        27.03 o
  -3   5  18        192.40        189.27        23.73 o
  -2   5  18         24.94         49.75        22.56 o
  -1   5  18         45.81         50.79        22.05 o
   0   5  18         12.52         24.07        21.47 o
   1   5  18          0.51          2.32        22.01 o
   2   5  18         62.15         89.48        22.53 o
   3   5  18         30.31         32.70        21.95 o
  -4   6  18          1.37         13.34        27.82 o
  -3   6  18          3.34         20.81        24.34 o
  -2   6  18         27.20         40.85        22.49 o
  -1   6  18         24.95         27.68        22.38 o
   0   6  18        454.04        474.92        25.73 o
   1   6  18         44.36         65.60        22.39 o
   2   6  18         10.67         39.02        20.97 o
   3   6  18         77.01         66.90        24.87 o
  -4   7  18          3.17         34.25        26.25 o
  -3   7  18        286.57        288.56        24.21 o
  -2   7  18         12.99         20.31        23.70 o
  -1   7  18         33.35         52.09        20.13 o
   0   7  18        298.60        284.49        23.89 o
   1   7  18        300.96        272.89        22.96 o
   2   7  18         15.89         32.52        21.11 o
   3   7  18        186.70        205.64        23.17 o
  -4   8  18          0.31         24.04        27.22 o
  -3   8  18         70.78        105.36        25.56 o
  -2   8  18         80.14        104.73        21.49 o
  -1   8  18         21.10         61.80        20.86 o
   0   8  18        228.05        245.43        26.55 o
   1   8  18          6.06         24.80        19.86 o
   2   8  18          7.19         23.42        23.17 o
   3   8  18         69.13         90.14        22.44 o
  -4   9  18         13.24         62.67        26.88 o
  -3   9  18        157.57        139.52        25.28 o
  -2   9  18         96.21        102.25        21.66 o
  -1   9  18          3.68         19.52        22.22 o
   0   9  18        338.29        338.66        23.08 o
   1   9  18         15.87         23.51        20.39 o
   2   9  18          1.88          1.10        23.89 o
   3   9  18         44.01         67.51        23.11 o
  -4  10  18          0.16         38.55        25.51 o
  -3  10  18          1.07         -3.40        25.51 o
  -2  10  18          6.08          9.53        24.28 o
  -1  10  18         19.88          2.66        26.36 o
   0  10  18          8.49         21.02        22.61 o
   1  10  18        101.60         92.29        23.62 o
   2  10  18          1.06         17.24        24.42 o
   3  10  18         34.92         62.88        30.66 o
  -3  11  18          0.12          8.34        23.75 o
  -2  11  18          8.06         17.62        25.04 o
  -1  11  18         48.19         69.06        23.79 o
   0  11  18         64.84         63.29        22.89 o
   1  11  18          0.06         13.28        23.63 o
   2  11  18         15.77         23.68        24.88 o
  -3  12  18          0.00        -11.54        25.39 o
  -2  12  18          0.65         11.95        29.85 o
  -1  12  18          0.40         19.39        23.73 o
   0  12  18         11.86         13.14        20.86 o
   1  12  18         35.53         67.35        23.36 o
   2  12  18          0.04         19.62        25.28 o
  -3  13  18         15.57         48.91        24.05 o
  -2  13  18         22.59         42.40        25.31 o
  -1  13  18         49.25         78.02        24.65 o
   0  13  18        104.51         97.26        23.65 o
   1  13  18          4.07          8.00        23.69 o
   2  13  18          0.48         12.05        26.63 o
  -3  14  18         31.36         55.37        28.99 o
  -2  14  18         13.97         17.34        22.26 o
  -1  14  18         39.62         76.35        25.07 o
   0  14  18         14.26         31.56        24.36 o
   1  14  18          8.20         21.79        24.75 o
   2  14  18         34.58         41.74        26.40 o
  -2  15  18          4.20         29.66        26.70 o
  -1  15  18          8.52         28.66        26.23 o
   0  15  18         98.35        104.17        24.87 o
   1  15  18         29.55         46.25        24.91 o
  -2  16  18          0.19         22.25        26.33 o
  -1  16  18         12.93         51.16        25.29 o
   0  16  18         57.32         63.60        26.50 o
   1  16  18         15.04         13.87        26.25 o
  -1  17  18         74.15         79.13        27.42 o
   0  17  18          2.49         15.84        27.78 o
  -3   0  19          1.36          8.99        33.51 o
  -1   0  19          7.17         30.35        24.54 o
   1   0  19        218.94        214.53        32.20 o
   3   0  19         49.08         89.39        35.10 o
  -4   1  19          3.76          8.41        25.02 o
  -3   1  19          1.79         19.79        23.47 o
  -2   1  19        244.04        292.25        22.99 o
  -1   1  19         21.90         59.72        21.37 o
   0   1  19        100.43        105.79        22.34 o
   1   1  19        162.53        165.46        22.84 o
   2   1  19         59.71         43.98        23.82 o
   3   1  19         12.40         18.53        25.17 o
  -4   2  19          3.66         33.88        25.62 o
  -3   2  19         52.91         58.53        23.24 o
  -2   2  19          9.16          0.17        17.45 o
  -1   2  19         43.35         67.83        21.76 o
   0   2  19         17.96         46.44        19.71 o
   1   2  19        357.15        312.77        20.90 o
   2   2  19          7.19         34.58        22.84 o
   3   2  19         86.08        108.42        24.57 o
  -4   3  19         34.62         45.59        25.94 o
  -3   3  19          4.88         46.38        23.13 o
  -2   3  19          0.01         19.50        19.61 o
  -1   3  19        126.99        136.90        21.95 o
   0   3  19        161.50        163.55        20.35 o
   1   3  19         12.19          3.31        19.68 o
   2   3  19         32.31         49.76        22.99 o
   3   3  19          6.44          0.86        22.40 o
  -4   4  19          6.01         38.11        26.07 o
  -3   4  19         15.35         13.40        23.58 o
  -2   4  19         36.39         42.43        22.26 o
  -1   4  19        250.58        240.21        22.52 o
   0   4  19        149.18        158.49        20.56 o
   1   4  19         20.65         59.78        25.87 o
   2   4  19          1.79         38.00        25.09 o
   3   4  19         10.80         31.49        25.31 o
  -4   5  19          1.45          0.34        24.76 o
  -3   5  19         14.00         34.51        21.20 o
  -2   5  19         81.05        104.10        20.58 o
  -1   5  19        595.55        630.68        21.74 o
   0   5  19         87.74         91.04        22.37 o
   1   5  19          0.45          6.39        18.28 o
   2   5  19         17.08         30.85        21.14 o
   3   5  19         10.18         24.07        25.33 o
  -4   6  19          0.07         24.29        27.49 o
  -3   6  19          5.65         43.43        24.16 o
  -2   6  19        106.71         97.55        23.62 o
  -1   6  19         52.64         61.89        20.27 o
   0   6  19        269.37        268.29        22.93 o
   1   6  19          9.08         37.06        22.72 o
   2   6  19          1.04         25.11        23.87 o
   3   6  19         41.65         63.92        25.91 o
  -4   7  19          0.10         17.72        26.40 o
  -3   7  19         14.20         29.30        25.31 o
  -2   7  19         76.85         72.35        21.06 o
  -1   7  19         30.44         18.41        20.10 o
   0   7  19        732.57        708.90        24.31 o
   1   7  19         53.76         68.88        22.58 o
   2   7  19          1.42         30.54        21.52 o
   3   7  19         21.73         18.01        26.13 o
  -4   8  19          0.18         16.93        24.77 o
  -3   8  19          0.02         36.73        22.31 o
  -2   8  19          2.50          3.40        23.37 o
  -1   8  19          9.77          3.85        22.67 o
   0   8  19         58.61         77.20        27.06 o
   1   8  19          0.66         28.67        22.77 o
   2   8  19          0.33          2.99        21.83 o
  -3   9  19         22.76         25.44        23.27 o
  -2   9  19         22.74         15.48        24.85 o
  -1   9  19        173.34        149.95        22.97 o
   0   9  19        797.02        778.53        25.14 o
   1   9  19         63.56         90.05        21.01 o
   2   9  19         11.41         27.26        24.07 o
  -3  10  19         46.27         48.56        25.62 o
  -2  10  19          7.72         52.69        24.52 o
  -1  10  19         23.43         41.15        26.78 o
   0  10  19        156.52        173.52        23.32 o
   1  10  19         27.17         41.36        23.27 o
   2  10  19         10.84         10.49        24.69 o
  -3  11  19          6.67         13.38        26.11 o
  -2  11  19          7.18         50.24        24.49 o
  -1  11  19        184.80        200.44        26.91 o
   0  11  19         15.59         -7.34        20.62 o
   1  11  19          2.39          9.37        29.66 o
   2  11  19        245.86        270.27        26.15 o
  -3  12  19         22.20         43.43        25.16 o
  -2  12  19          1.46         21.82        29.37 o
  -1  12  19          2.47         34.03        22.77 o
   0  12  19        365.98        392.24        26.55 o
   1  12  19         53.54         85.74        24.31 o
   2  12  19          7.39         29.06        25.37 o
  -3  13  19         36.73         72.64        28.44 o
  -2  13  19          1.36         27.16        26.27 o
  -1  13  19         18.88         24.10        21.57 o
   0  13  19        131.46        138.16        24.92 o
   1  13  19          0.03         42.90        24.62 o
  -2  14  19         13.44         23.19        26.03 o
  -1  14  19          3.83         34.78        24.94 o
   0  14  19         24.79         34.42        25.64 o
   1  14  19          0.70         21.24        25.17 o
  -2  15  19          4.07         22.23        21.15 o
  -1  15  19         18.17         55.68        25.79 o
   0  15  19          8.68         33.70        25.64 o
   1  15  19          0.99         10.14        25.89 o
  -1  16  19         28.30         70.86        29.01 o
   0  16  19          0.06         22.38        25.84 o
  -4   0  20          0.65        -34.33        37.29 o
  -2   0  20        129.71        141.39        32.65 o
   0   0  20          1.28         47.84        31.90 o
   2   0  20        229.91        247.55        50.79 o
  -4   1  20         10.85          4.63        25.67 o
  -3   1  20         23.75         55.43        23.77 o
  -2   1  20        244.30        252.51        23.62 o
  -1   1  20         81.59         83.91        18.60 o
   0   1  20          7.79         32.88        27.67 o
   1   1  20          1.34         17.79        22.75 o
   2   1  20         15.00         68.92        28.07 o
   3   1  20          0.06          4.82        24.96 o
  -4   2  20          0.20        -14.57        25.69 o
  -3   2  20         68.15         96.62        24.04 o
  -2   2  20         11.32         29.71        22.55 o
  -1   2  20          0.59         14.64        19.75 o
   0   2  20         44.89         67.28        20.42 o
   1   2  20         30.80         38.68        22.73 o
   2   2  20         94.55        100.50        27.87 o
   3   2  20         86.14         99.06        26.41 o
  -4   3  20          2.66         25.36        26.45 o
  -3   3  20          4.26         16.89        23.98 o
  -2   3  20         61.87         63.62        20.55 o
  -1   3  20        152.93        187.44        20.22 o
   0   3  20         21.26         19.58        22.47 o
   1   3  20          4.03         19.18        22.65 o
   2   3  20        136.21        140.66        19.96 o
   3   3  20          3.98         -3.30        25.94 o
  -4   4  20          0.44          4.21        26.43 o
  -3   4  20          6.94          9.10        24.46 o
  -2   4  20        204.81        190.25        21.04 o
  -1   4  20         63.02         75.87        20.61 o
   0   4  20          5.93          8.83        22.38 o
   1   4  20          4.36         16.91        26.38 o
   2   4  20          0.71         31.99        21.57 o
  -4   5  20          0.01         31.29        27.50 o
  -3   5  20          5.36         -5.40        25.43 o
  -2   5  20         96.22         91.38        23.04 o
  -1   5  20        327.60        294.42        23.79 o
   0   5  20          0.95         -7.37        22.53 o
   1   5  20         75.30         72.19        25.49 o
   2   5  20         29.12         42.44        21.76 o
  -3   6  20         40.07         72.25        24.25 o
  -2   6  20         20.54         25.19        20.98 o
  -1   6  20        200.85        204.70        20.97 o
   0   6  20          1.98         -6.07        22.24 o
   1   6  20        103.85        114.29        20.63 o
   2   6  20          7.79          6.75        24.64 o
  -3   7  20          3.73          9.22        22.51 o
  -2   7  20          1.37          9.62        23.98 o
  -1   7  20         11.02          0.74        20.42 o
   0   7  20         70.95         94.96        23.20 o
   1   7  20        139.53        140.48        21.39 o
   2   7  20         47.38         51.46        22.54 o
  -3   8  20          0.93         10.88        25.71 o
  -2   8  20         23.65         37.46        25.27 o
  -1   8  20         65.71         68.65        23.27 o
   0   8  20        133.52        129.47        23.15 o
   1   8  20         15.67         65.30        23.41 o
   2   8  20          1.51         -4.66        24.96 o
  -3   9  20         16.03         13.58        25.84 o
  -2   9  20         19.09         29.63        21.73 o
  -1   9  20          6.56         55.83        23.54 o
   0   9  20         40.50         37.56        20.78 o
   1   9  20          0.05         22.40        24.17 o
   2   9  20         30.14         47.03        25.29 o
  -3  10  20          0.07         -0.74        25.98 o
  -2  10  20          2.93          3.09        22.63 o
  -1  10  20         51.27         51.78        24.66 o
   0  10  20          8.86          6.00        23.35 o
   1  10  20          0.09          2.74        21.70 o
   2  10  20         18.75         29.42        25.80 o
  -3  11  20         15.94         22.80        25.63 o
  -2  11  20          7.93         17.18        26.85 o
  -1  11  20        120.94        102.46        24.80 o
   0  11  20          0.01         11.01        24.24 o
   1  11  20         21.21         29.30        22.96 o
   2  11  20          0.62         28.46        25.64 o
  -2  12  20          2.14         28.90        29.70 o
  -1  12  20          6.68         -6.64        25.22 o
   0  12  20          6.68         48.80        24.50 o
   1  12  20         18.29         32.57        25.24 o
  -2  13  20         35.70         52.83        26.97 o
  -1  13  20         15.34         23.32        25.25 o
   0  13  20         22.50         46.79        22.76 o
   1  13  20          0.02         17.20        26.00 o
  -2  14  20         11.87         48.08        26.85 o
  -1  14  20          2.98         14.66        26.12 o
   0  14  20         26.88         26.87        25.76 o
  -1  15  20         76.82         53.18        25.13 o
   0  15  20          6.78         17.16        27.75 o
  -3   0  21         15.95         26.87        34.11 o
  -1   0  21          2.33         40.59        31.76 o
   1   0  21         86.71         86.78        33.80 o
  -3   1  21         19.11         51.72        24.56 o
  -2   1  21          6.21          8.70        22.65 o
  -1   1  21         91.87        114.16        22.83 o
   0   1  21         19.51         41.31        22.83 o
   1   1  21          2.01         22.45        21.24 o
   2   1  21          7.02         32.11        24.40 o
  -3   2  21          1.19         16.30        24.60 o
  -2   2  21         69.25         76.54        21.10 o
  -1   2  21          3.60         16.02        22.25 o
   0   2  21        207.03        230.12        23.37 o
   1   2  21        213.76        188.70        24.15 o
   2   2  21         35.82         48.33        24.84 o
  -3   3  21          8.39          1.33        24.87 o
  -2   3  21         17.33         31.32        23.74 o
  -1   3  21          0.01          1.30        20.49 o
   0   3  21          7.03          1.77        22.93 o
   1   3  21         13.02         23.43        24.16 o
   2   3  21          0.20         39.16        24.79 o
  -3   4  21         84.26        100.61        25.57 o
  -2   4  21        107.34         84.39        23.43 o
  -1   4  21         29.49         32.50        22.96 o
   0   4  21          2.08         -2.11        23.09 o
   1   4  21          1.22         12.75        27.39 o
   2   4  21          1.74         31.51        24.45 o
  -3   5  21          0.01        -13.66        24.70 o
  -2   5  21          0.82          6.27        23.54 o
  -1   5  21          0.15        -11.36        23.67 o
   0   5  21         20.38         14.86        23.08 o
   1   5  21          0.01         28.70        23.73 o
   2   5  21         18.09         32.23        22.41 o
  -3   6  21          0.01         19.53        25.61 o
  -2   6  21        190.57        248.32        25.48 o
  -1   6  21        128.41        117.83        24.20 o
   0   6  21         83.30        132.93        21.05 o
   1   6  21         27.44         44.46        23.85 o
   2   6  21         73.26         81.69        23.02 o
  -3   7  21          3.41         -2.54        26.18 o
  -2   7  21         15.96         29.03        22.10 o
  -1   7  21         21.13         34.68        21.17 o
   0   7  21         98.71         66.74        36.67 o
   1   7  21          0.59         19.26        24.12 o
   2   7  21         96.52        106.50        23.10 o
  -3   8  21         24.08         42.31        27.36 o
  -2   8  21          6.55          0.13        22.30 o
  -1   8  21         80.28         85.47        23.87 o
   0   8  21         91.34        101.29        27.50 o
   1   8  21         24.76         28.30        21.95 o
   2   8  21         42.87         52.10        26.08 o
  -3   9  21          6.18         47.48        26.80 o
  -2   9  21         10.54          5.68        22.55 o
  -1   9  21         22.29         29.83        24.62 o
   0   9  21         54.78         41.60        24.42 o
   1   9  21          9.48          5.06        24.79 o
  -2  10  21          5.14         12.52        25.61 o
  -1  10  21         58.46         84.57        25.63 o
   0  10  21         30.00         58.70        24.36 o
   1  10  21         74.59         93.82        25.44 o
  -2  11  21          6.45         25.92        24.26 o
  -1  11  21          4.61          7.05        25.61 o
   0  11  21         16.60         11.70        24.48 o
   1  11  21         30.83         20.69        25.91 o
  -2  12  21          1.13         43.15        28.16 o
  -1  12  21         28.60         44.68        25.85 o
   0  12  21          6.01         18.07        25.30 o
   1  12  21          1.50         26.06        25.84 o
  -1  13  21          0.32         21.32        22.79 o
   0  13  21          0.72          1.61        22.98 o
  -2   0  22        195.40        220.57        35.32 o
   0   0  22          1.57         65.54        33.09 o
   2   0  22          4.93          9.37        29.81 o
  -3   1  22         21.97         24.97        25.45 o
  -2   1  22         70.34         82.47        21.67 o
  -1   1  22         22.38         30.84        23.66 o
   0   1  22         69.03         70.12        21.31 o
   1   1  22         48.77         64.49        24.38 o
   2   1  22         46.36         39.77        29.63 o
  -3   2  22          8.76         34.61        25.35 o
  -2   2  22          2.80         13.55        21.47 o
  -1   2  22         81.83         78.61        23.56 o
   0   2  22         23.18         38.72        23.75 o
   1   2  22         21.74          1.15        24.59 o
   2   2  22         20.38         70.45        29.98 o
  -3   3  22         37.28         50.16        24.96 o
  -2   3  22         52.82         94.80        24.67 o
  -1   3  22          6.07         37.82        23.73 o
   0   3  22          0.00         43.81        23.41 o
   1   3  22         10.88         52.42        24.44 o
   2   3  22          0.17        -16.57        22.41 o
  -3   4  22         14.72         34.01        24.95 o
  -2   4  22         37.24         43.15        24.26 o
  -1   4  22         41.48         65.13        21.23 o
   0   4  22         15.77         21.84        24.00 o
   1   4  22          1.20         42.66        27.99 o
   2   4  22          0.12          7.21        23.64 o
  -3   5  22          2.81         34.99        23.17 o
  -2   5  22        120.75        125.00        24.91 o
  -1   5  22          1.19         13.74        24.13 o
   0   5  22          3.61         -8.49        23.85 o
   1   5  22          1.44          6.77        22.15 o
   2   5  22         10.55         35.73        26.21 o
  -3   6  22         24.76        -13.29        26.63 o
  -2   6  22          2.26         23.46        24.53 o
  -1   6  22        427.85        421.21        25.61 o
   0   6  22         21.61         51.02        20.30 o
   1   6  22         18.30         32.46        22.61 o
  -2   7  22         28.56         42.10        22.57 o
  -1   7  22         66.62         87.68        24.73 o
   0   7  22          1.38         43.63        28.36 o
   1   7  22         10.82         22.72        24.64 o
  -2   8  22          0.11        -14.92        23.08 o
  -1   8  22        158.05        142.74        22.32 o
   0   8  22          5.13         24.92        24.44 o
   1   8  22          0.01        -13.16        25.67 o
  -2   9  22          0.32         15.11        25.65 o
  -1   9  22         21.87         25.13        25.91 o
   0   9  22          2.80         51.45        24.90 o
   1   9  22         36.00         42.30        26.06 o
  -2  10  22          0.16        -19.11        23.68 o
  -1  10  22        126.81        130.80        25.90 o
   0  10  22        171.58        171.67        23.52 o
  -1  11  22         15.15         35.99        25.81 o
   0  11  22          2.21         32.21        25.69 o
  -3   0  23          3.36         52.73        37.40 o
  -1   0  23         70.74         40.59        35.10 o
   1   0  23         21.81         35.23        36.15 o
  -2   1  23         10.49         13.65        22.42 o
  -1   1  23          0.35         25.14        21.41 o
   0   1  23          2.13         21.04        24.77 o
   1   1  23         57.08         53.96        25.40 o
  -2   2  23         25.01         28.41        25.06 o
  -1   2  23         30.45         35.79        22.07 o
   0   2  23          3.04         30.00        24.64 o
   1   2  23         48.08         15.43        22.71 o
  -2   3  23         57.90         66.65        22.73 o
  -1   3  23          0.58          0.88        21.92 o
   0   3  23         21.44         18.23        21.61 o
   1   3  23         43.47          1.56        25.19 o
  -2   4  23          4.58         27.05        22.16 o
  -1   4  23          3.74         -3.86        24.49 o
   0   4  23          6.63          7.18        24.62 o
   1   4  23         12.70         14.42        30.22 o
  -2   5  23         56.55         35.90        25.50 o
  -1   5  23          1.14         19.82        24.82 o
   0   5  23         14.51         11.34        24.31 o
   1   5  23         25.50         52.97        25.75 o
  -2   6  23          0.74         30.12        25.66 o
  -1   6  23          5.62         25.26        25.15 o
   0   6  23         88.81         77.10        23.65 o
   1   6  23          0.05         27.80        25.76 o
  -2   7  23          2.49         21.88        26.49 o
  -1   7  23        121.31        127.07        25.79 o
   0   7  23         38.59         81.34        30.61 o
  -2   8  23          3.31         27.92        26.56 o
  -1   8  23          9.59          1.50        25.63 o
   0   8  23          6.04          5.93        22.90 o
  -1   9  23         48.84         73.42        25.88 o
   0   9  23          0.20         23.27        26.28 o
  -2   0  24          9.42        -32.51        36.83 o
   0   0  24        103.52        133.41        62.83 o
  -2   1  24         25.23         49.95        23.00 o
  -1   1  24          0.02         -7.14        24.73 o
   0   1  24         67.63         66.15        25.79 o
  -2   2  24          2.01         -8.70        25.74 o
  -1   2  24         66.38         68.15        25.37 o
   0   2  24        136.59        147.88        26.17 o
  -2   3  24          3.29         30.27        25.95 o
  -1   3  24          0.52         11.77        25.46 o
   0   3  24          9.50         18.56        25.62 o
  -1   4  24          0.03         27.33        22.76 o
   0   4  24          7.21          8.10        22.93 o
  -1   5  24         19.43         39.37        28.10 o
   0   5  24          5.32         16.60        23.00 o
  -1   6  24         20.21         11.23        26.38 o
   0   6  24         24.37         42.15        26.14 o
                                                
